# Supplementary material for: ﻿Species of Peperomia (Piperaceae) from the Saña River Valley, Peru
Source: PhytoKeys. 2023 Apr 19;225:1–40. doi: 10.3897/phytokeys.225.99277 (PMC10209506; doi:10.3897/phytokeys.225.99277)
Supplement: XML Treatment for Peperomia cacaophila [file phytokeys.225.99277-treatment1.xml]

<!DOCTYPE tp:taxon-treatment
  PUBLIC "-//TaxonX//DTD Taxonomic Treatment Publishing DTD v0 20100105//EN" "tax-treatment-NSO.dtd">
<tp:taxon-treatment xmlns:tp="http://www.plazi.org/taxpub"><tp:treatment-meta><kwd-group><label>Taxon classification</label><kwd>
                <named-content content-type="kingdom">Plantae</named-content>
              </kwd><kwd>
                <named-content content-type="order">Piperales</named-content>
              </kwd><kwd>
                <named-content content-type="family">Piperaceae</named-content>
              </kwd></kwd-group><mixed-citation publication-type="journal"><person-group><name><surname>Pino Infante</surname><given-names>Guillermo Eloy</given-names></name><name><surname>Samain</surname><given-names>Marie-Stéphanie</given-names></name><name><surname>Albán Castillo</surname><given-names>Joaquina Adelaida</given-names></name><name><surname>Alomía Collazos</surname><given-names>Luis Enrique Aarón</given-names></name></person-group><article-title>﻿Species of <italic><tp:taxon-name><tp:taxon-name-part taxon-name-part-type="genus" reg="Peperomia">Peperomia</tp:taxon-name-part></tp:taxon-name></italic> (<tp:taxon-name><tp:taxon-name-part taxon-name-part-type="family" reg="Piperaceae">Piperaceae</tp:taxon-name-part></tp:taxon-name>) from the Saña River Valley, Peru</article-title><source>PhytoKeys</source><day>19</day><month>04</month><year>2023</year><volume>225</volume><fpage>1</fpage><lpage>40</lpage><pub-id pub-id-type="doi">10.3897/phytokeys.225.99277</pub-id></mixed-citation></tp:treatment-meta><tp:nomenclature><label>﻿1.</label><tp:taxon-name>
              <object-id xmlns:xlink="http://www.w3.org/1999/xlink" content-type="arpha" xlink:type="simple">5E24A57C-91B9-5BDC-845E-F94857CDD5BF</object-id>
              <tp:taxon-name-part taxon-name-part-type="genus" reg="Peperomia">Peperomia</tp:taxon-name-part>
              <tp:taxon-name-part taxon-name-part-type="species" reg="cacaophila">cacaophila</tp:taxon-name-part>
            </tp:taxon-name><tp:taxon-authority>Trel. &amp; Yunck., Piperac. N. South Amer. 2(610). 1950.</tp:taxon-authority><xref ref-type="fig" rid="F3">Fig. 3A–F</xref></tp:nomenclature><tp:treatment-sec sec-type="material" id="SECID0E6JAG"><title>Type.</title><p><bold>Ecuador</bold>, prov. Los Ríos, cant. Quevedo, roadside at Quevedo, common at Cacao groves, <italic>Haught 2966</italic> (holotype: US 1707621!, isotype: ILL).</p><fig id="F3" position="float" orientation="portrait"><object-id xmlns:xlink="http://www.w3.org/1999/xlink" content-type="doi" xlink:type="simple">10.3897/phytokeys.225.99277.figure3</object-id><object-id xmlns:xlink="http://www.w3.org/1999/xlink" content-type="arpha" xlink:type="simple">5511423F-A446-5A95-BA2E-2E9DE8D1FC86</object-id><label>Figure 3.</label><caption><p><italic><tp:taxon-name><tp:taxon-name-part taxon-name-part-type="genus" reg="Peperomia">Peperomia</tp:taxon-name-part><tp:taxon-name-part taxon-name-part-type="species" reg="cacaophila">cacaophila</tp:taxon-name-part></tp:taxon-name></italic> Trel. &amp; Yunck <bold>A</bold> young plant hanging from a rock <bold>B</bold> long, trailing plant with distal inflorescence <bold>C</bold> plant <italic>ex-situ</italic> with several branches <bold>D</bold> detail of the leaves <bold>E</bold> spadix at the beginning of anthesis <bold>F</bold> mature spadix.</p></caption><graphic xmlns:xlink="http://www.w3.org/1999/xlink" xlink:href="phytokeys-225-001_article-99277__-g003.jpg" position="float" orientation="portrait" xlink:type="simple" id="oo_839974.jpg"><uri content-type="original_file" xlink:type="simple">https://binary.pensoft.net/fig/839974</uri></graphic></fig></tp:treatment-sec><tp:treatment-sec sec-type="distribution" id="SECID0EPLAG"><title>Distribution and habitat.</title><p>Plants were known only from central Ecuador, prov. Los Ríos, Guayas, Esmeralda, and Pichincha, epiphyte on <italic><tp:taxon-name><tp:taxon-name-part taxon-name-part-type="genus" reg="Theobroma">Theobroma</tp:taxon-name-part></tp:taxon-name></italic> or similar trees, in shaded warm forests from 200–1500 m. This is the first report for Peru.</p></tp:treatment-sec><tp:treatment-sec sec-type="notes" id="SECID0E3LAG"><title>Notes.</title><p>The closest species we could compare to is <italic><tp:taxon-name><tp:taxon-name-part taxon-name-part-type="genus" reg="Peperomia">P.</tp:taxon-name-part><tp:taxon-name-part taxon-name-part-type="species" reg="topoensis">topoensis</tp:taxon-name-part></tp:taxon-name></italic> Yunck., also from Ecuador, which is similar in its epiphytic, pendent, or assurgent habit with small, succulent, alternate ovate leaves, cordulate at the base and 7-plinerved, compared to the obtuse, subtruncate based and noticeable 3-nerved leaves of <italic><tp:taxon-name><tp:taxon-name-part taxon-name-part-type="genus" reg="Peperomia">P.</tp:taxon-name-part><tp:taxon-name-part taxon-name-part-type="species" reg="cacaophila">cacaophila</tp:taxon-name-part></tp:taxon-name></italic>. <italic><tp:taxon-name><tp:taxon-name-part taxon-name-part-type="genus" reg="Peperomia">Peperomia</tp:taxon-name-part><tp:taxon-name-part taxon-name-part-type="species" reg="nitida">nitida</tp:taxon-name-part></tp:taxon-name></italic> Dahlst. from Brazil, São Paulo (Campinas), a widely cultivated species, is similar but with larger, light green cordulate-based leaves, only stems slightly reddish. <italic><tp:taxon-name><tp:taxon-name-part taxon-name-part-type="genus" reg="Peperomia">Peperomia</tp:taxon-name-part><tp:taxon-name-part taxon-name-part-type="species" reg="portobellensis">portobellensis</tp:taxon-name-part></tp:taxon-name></italic> Beurl. from Panama is also similar in shape but with slightly larger leaves. No material other than the types of these species was available for further comparison.</p><p>This species belongs to <tp:taxon-name><tp:taxon-name-part taxon-name-part-type="genus" reg="Peperomia">Peperomia</tp:taxon-name-part><tp:taxon-name-part taxon-name-part-type="infraspecific-rank">subg.</tp:taxon-name-part><tp:taxon-name-part taxon-name-part-type="subgenus" reg="Micropiper">Micropiper</tp:taxon-name-part></tp:taxon-name> (Miq.) Miq. (<xref ref-type="bibr" rid="B10">Frenzke et al. 2015</xref>).</p></tp:treatment-sec><tp:treatment-sec sec-type="material" id="SECID0EBOAG"><title>Specimens examined.</title><p><bold>Peru, dept. Cajamarca, prov. Santa Cruz, dist. Catache</bold>: Road to Hacienda Taulis, ca. 60 km east of Cayaltí on the Río Saña. 560 m, [<named-content xmlns:xlink="http://www.w3.org/1999/xlink" content-type="dwc:verbatimCoordinates" xlink:type="simple"><named-content content-type="geo-json" specific-use="{&#34;type&#34;:&#34;Point&#34;,&#34;coordinates&#34;:[-79.170611,-6.844861]}" id="NCID0EMOAG" xlink:type="simple">06°50'41.5"S, 79°10'14.2"W</named-content></named-content>], 28 Aug 1964, <italic>P. C. Hutchison 6323</italic> (UC, US, F 1642092, USM 16451); Road from El Espinal to La Florida, 550 m, <named-content xmlns:xlink="http://www.w3.org/1999/xlink" content-type="dwc:verbatimCoordinates" xlink:type="simple"><named-content content-type="geo-json" specific-use="{&#34;type&#34;:&#34;Point&#34;,&#34;coordinates&#34;:[-79.158611,-6.856389]}" id="NCID0EWOAG" xlink:type="simple">06°51'23.0"S, 79°09'31.0"W</named-content></named-content>, Jul 26 2020, <italic>G. Pino &amp; L.E. Alomía 3234</italic> (USM); Same road, 527 m, <named-content xmlns:xlink="http://www.w3.org/1999/xlink" content-type="dwc:verbatimCoordinates" xlink:type="simple"><named-content content-type="geo-json" specific-use="{&#34;type&#34;:&#34;Point&#34;,&#34;coordinates&#34;:[-79.162222,-6.854444]}" id="NCID0EAPAG" xlink:type="simple">06°51'16"S, 79°09'44"W</named-content></named-content>, 28 Aug 2022, <italic>G. Pino et al. 3625</italic> (USM 330878); idem, 536 m, <named-content xmlns:xlink="http://www.w3.org/1999/xlink" content-type="dwc:verbatimCoordinates" xlink:type="simple"><named-content content-type="geo-json" specific-use="{&#34;type&#34;:&#34;Point&#34;,&#34;coordinates&#34;:[-79.161556,-6.855167]}" id="NCID0EKPAG" xlink:type="simple">06°51'18.6"S, 79°09'41.6"W</named-content></named-content>, 28 Aug 2022, <italic>G. Pino et al. 3630</italic> (USM 330879).</p></tp:treatment-sec><ref-list><ref id="B10"><mixed-citation xmlns:xlink="http://www.w3.org/1999/xlink" xlink:type="simple"><person-group><name name-style="western"><surname>Frenzke</surname><given-names>L</given-names></name><name name-style="western"><surname>Scheiris</surname><given-names>E</given-names></name><name name-style="western"><surname>Pino</surname><given-names>G</given-names></name><name name-style="western"><surname>Symmank</surname><given-names>L</given-names></name><name name-style="western"><surname>Goetghebeur</surname><given-names>P</given-names></name><name name-style="western"><surname>Neinhuis</surname><given-names>C</given-names></name><name name-style="western"><surname>Wanke</surname><given-names>S</given-names></name><name name-style="western"><surname>Samain</surname><given-names>MS</given-names></name></person-group> (<year>2015</year>) <article-title>A revised infrageneric classification of the genus <italic><tp:taxon-name><tp:taxon-name-part taxon-name-part-type="genus">Peperomia</tp:taxon-name-part></tp:taxon-name></italic> Ruiz &amp; Pav. (<tp:taxon-name><tp:taxon-name-part taxon-name-part-type="family">Piperaceae</tp:taxon-name-part></tp:taxon-name>).</article-title><source>Taxon</source><volume>64</volume>(<issue>3</issue>): <fpage>424</fpage>–<lpage>444</lpage>. <ext-link xlink:type="simple" ext-link-type="doi" xlink:href="10.12705/643.4">https://doi.org/10.12705/643.4</ext-link></mixed-citation></ref></ref-list></tp:taxon-treatment>
