# Supplementary material for: ﻿Species of Peperomia (Piperaceae) from the Saña River Valley, Peru
Source: PhytoKeys. 2023 Apr 19;225:1–40. doi: 10.3897/phytokeys.225.99277 (PMC10209506; doi:10.3897/phytokeys.225.99277)
Supplement: XML Treatment for Peperomia cymbifolia [file phytokeys.225.99277-treatment2.xml]

<!DOCTYPE tp:taxon-treatment
  PUBLIC "-//TaxonX//DTD Taxonomic Treatment Publishing DTD v0 20100105//EN" "tax-treatment-NSO.dtd">
<tp:taxon-treatment xmlns:tp="http://www.plazi.org/taxpub"><tp:treatment-meta><kwd-group><label>Taxon classification</label><kwd>
                <named-content content-type="kingdom">Plantae</named-content>
              </kwd><kwd>
                <named-content content-type="order">Piperales</named-content>
              </kwd><kwd>
                <named-content content-type="family">Piperaceae</named-content>
              </kwd></kwd-group><mixed-citation publication-type="journal"><person-group><name><surname>Pino Infante</surname><given-names>Guillermo Eloy</given-names></name><name><surname>Samain</surname><given-names>Marie-Stéphanie</given-names></name><name><surname>Albán Castillo</surname><given-names>Joaquina Adelaida</given-names></name><name><surname>Alomía Collazos</surname><given-names>Luis Enrique Aarón</given-names></name></person-group><article-title>﻿Species of <italic><tp:taxon-name><tp:taxon-name-part taxon-name-part-type="genus" reg="Peperomia">Peperomia</tp:taxon-name-part></tp:taxon-name></italic> (<tp:taxon-name><tp:taxon-name-part taxon-name-part-type="family" reg="Piperaceae">Piperaceae</tp:taxon-name-part></tp:taxon-name>) from the Saña River Valley, Peru</article-title><source>PhytoKeys</source><day>19</day><month>04</month><year>2023</year><volume>225</volume><fpage>1</fpage><lpage>40</lpage><pub-id pub-id-type="doi">10.3897/phytokeys.225.99277</pub-id></mixed-citation></tp:treatment-meta><tp:nomenclature><label>﻿2.</label><tp:taxon-name>
              <object-id xmlns:xlink="http://www.w3.org/1999/xlink" content-type="arpha" xlink:type="simple">C62106F4-BC8F-543B-8D63-D99883A59948</object-id>
              <tp:taxon-name-part taxon-name-part-type="genus" reg="Peperomia">Peperomia</tp:taxon-name-part>
              <tp:taxon-name-part taxon-name-part-type="species" reg="cymbifolia">cymbifolia</tp:taxon-name-part>
            </tp:taxon-name><tp:taxon-authority>Pino, Pino, Peperomias de Cajamarca: 16–17, 50–51 f. 3 A–N. 2004.</tp:taxon-authority><xref ref-type="fig" rid="F4">Fig. 4A–F</xref></tp:nomenclature><tp:treatment-sec sec-type="material" id="SECID0E1QAG"><title>Type.</title><p><bold>PERU</bold>, dept. Cajamarca, prov. San Pablo, dist. San Pablo, the road to Chilete, 2080 m, 14 May 1964, <italic>P.C. Hutchison &amp; J. K. Wright 5076</italic> (holotype: UC 301913!, isotype: USM 16457!).</p><fig id="F4" position="float" orientation="portrait"><object-id xmlns:xlink="http://www.w3.org/1999/xlink" content-type="doi" xlink:type="simple">10.3897/phytokeys.225.99277.figure4</object-id><object-id xmlns:xlink="http://www.w3.org/1999/xlink" content-type="arpha" xlink:type="simple">ECEB9451-8627-588F-B38E-31D0FA0078A1</object-id><label>Figure 4.</label><caption><p><tp:taxon-name><tp:taxon-name-part taxon-name-part-type="genus" reg="Peperomia">Peperomia</tp:taxon-name-part><tp:taxon-name-part taxon-name-part-type="species" reg="cymbifolia">cymbifolia</tp:taxon-name-part><tp:taxon-name-part taxon-name-part-type="authority">Pino</tp:taxon-name-part><tp:taxon-name-part taxon-name-part-type="infraspecific-rank">var.</tp:taxon-name-part><tp:taxon-name-part taxon-name-part-type="variety" reg="occidentalis">occidentalis</tp:taxon-name-part></tp:taxon-name> Pino &amp; L.E. Alomía var. nov. <bold>A</bold> plant in habitat <bold>B</bold> plant <italic>ex situ</italic><bold>C</bold> comparison of the leaves of <tp:taxon-name><tp:taxon-name-part taxon-name-part-type="genus" reg="Peperomia">P.</tp:taxon-name-part><tp:taxon-name-part taxon-name-part-type="species" reg="cymbifolia">cymbifolia</tp:taxon-name-part><tp:taxon-name-part taxon-name-part-type="infraspecific-rank">var.</tp:taxon-name-part><tp:taxon-name-part taxon-name-part-type="variety" reg="cymbifolia">cymbifolia</tp:taxon-name-part></tp:taxon-name> (left) and var. <tp:taxon-name><tp:taxon-name-part taxon-name-part-type="genus" reg="Peperomia"/><tp:taxon-name-part taxon-name-part-type="species" reg="cymbifolia"/><tp:taxon-name-part taxon-name-part-type="variety" reg="occidentalis">occidentalis</tp:taxon-name-part></tp:taxon-name> (right) <bold>D</bold> young plants showing development <bold>E</bold> cultivated plant showing inflorescence <bold>F</bold> seeds of <tp:taxon-name><tp:taxon-name-part taxon-name-part-type="genus" reg="Peperomia">P.</tp:taxon-name-part><tp:taxon-name-part taxon-name-part-type="species" reg="cymbifolia">cymbifolia</tp:taxon-name-part><tp:taxon-name-part taxon-name-part-type="infraspecific-rank">var.</tp:taxon-name-part><tp:taxon-name-part taxon-name-part-type="variety" reg="cymbifolia">cymbifolia</tp:taxon-name-part></tp:taxon-name> (right) and var. <tp:taxon-name><tp:taxon-name-part taxon-name-part-type="genus" reg="Peperomia"/><tp:taxon-name-part taxon-name-part-type="species" reg="cymbifolia"/><tp:taxon-name-part taxon-name-part-type="variety" reg="occidentalis">occidentalis</tp:taxon-name-part></tp:taxon-name> (left).</p></caption><graphic xmlns:xlink="http://www.w3.org/1999/xlink" xlink:href="phytokeys-225-001_article-99277__-g004.jpg" position="float" orientation="portrait" xlink:type="simple" id="oo_839975.jpg"><uri content-type="original_file" xlink:type="simple">https://binary.pensoft.net/fig/839975</uri></graphic></fig></tp:treatment-sec><tp:treatment-sec sec-type="distribution" id="SECID0ENUAG"><title>Distribution and habitat.</title><p>Montane scrubs of the department of Cajamarca (Prov. San Pablo, Contumazá, Cajamarca, Chota, and San Marcos) between 1800 to 2800 m.</p></tp:treatment-sec><tp:treatment-sec sec-type="notes" id="SECID0ESUAG"><title>Notes.</title><p>The samples collected were determined as <italic><tp:taxon-name><tp:taxon-name-part taxon-name-part-type="genus" reg="Peperomia">P.</tp:taxon-name-part><tp:taxon-name-part taxon-name-part-type="species" reg="cymbifolia">cymbifolia</tp:taxon-name-part></tp:taxon-name></italic> (<xref ref-type="bibr" rid="B18">Pino 2004</xref>) However, comparing the plants of the Saña River Valley and the plants from the type locality we found some differences summarized in Table <xref ref-type="table" rid="T1">1</xref>. These differences do not support the description of a new species but are sufficient to describe a new variety of this species. Moreover, while previous collections grow from 1800 to 2800 m in colder and moister places, this variety seems to be adapted to low altitudes of 500 to 600 m with higher temperatures and drier periods. It is easy to cultivate outdoors in the city of Lima, quite different from var. <tp:taxon-name><tp:taxon-name-part taxon-name-part-type="genus" reg="Peperomia"/><tp:taxon-name-part taxon-name-part-type="species" reg="cymbifolia"/><tp:taxon-name-part taxon-name-part-type="variety" reg="cymbifolia">cymbifolia</tp:taxon-name-part></tp:taxon-name>, which requires a cool greenhouse. This species belongs to <tp:taxon-name><tp:taxon-name-part taxon-name-part-type="genus" reg="Peperomia">Peperomia</tp:taxon-name-part><tp:taxon-name-part taxon-name-part-type="infraspecific-rank">subg.</tp:taxon-name-part><tp:taxon-name-part taxon-name-part-type="subgenus" reg="Fenestratae">Fenestratae</tp:taxon-name-part></tp:taxon-name> Pino (<xref ref-type="bibr" rid="B10">Frenzke et al. 2015</xref>).</p><table-wrap id="T1" position="float" orientation="portrait"><label>Table 1.</label><caption><p>Comparison of the main differences between <tp:taxon-name><tp:taxon-name-part taxon-name-part-type="genus" reg="Peperomia">P.</tp:taxon-name-part><tp:taxon-name-part taxon-name-part-type="species" reg="cymbifolia">cymbifolia</tp:taxon-name-part><tp:taxon-name-part taxon-name-part-type="infraspecific-rank">var.</tp:taxon-name-part><tp:taxon-name-part taxon-name-part-type="variety" reg="cymbifolia">cymbifolia</tp:taxon-name-part></tp:taxon-name> and var. <tp:taxon-name><tp:taxon-name-part taxon-name-part-type="genus" reg="Peperomia"/><tp:taxon-name-part taxon-name-part-type="species" reg="cymbifolia"/><tp:taxon-name-part taxon-name-part-type="variety" reg="occidentalis">occidentalis</tp:taxon-name-part></tp:taxon-name> (Data from var. <tp:taxon-name><tp:taxon-name-part taxon-name-part-type="genus" reg="Peperomia"/><tp:taxon-name-part taxon-name-part-type="species" reg="cymbifolia"/><tp:taxon-name-part taxon-name-part-type="variety" reg="cymbifolia">cymbifolia</tp:taxon-name-part></tp:taxon-name> taken from <xref ref-type="bibr" rid="B18">Pino (2004)</xref>, and from live plants).</p></caption><table id="TID0EMXBI" rules="all"><tbody><tr><th rowspan="1" colspan="1">Features</th><th rowspan="1" colspan="1">
                      <tp:taxon-name><tp:taxon-name-part taxon-name-part-type="genus" reg="Peperomia">P.</tp:taxon-name-part><tp:taxon-name-part taxon-name-part-type="species" reg="cymbifolia">cymbifolia</tp:taxon-name-part><tp:taxon-name-part taxon-name-part-type="infraspecific-rank">var.</tp:taxon-name-part><tp:taxon-name-part taxon-name-part-type="variety" reg="cymbifolia">cymbifolia</tp:taxon-name-part></tp:taxon-name>
                    </th><th rowspan="1" colspan="1">
                      <tp:taxon-name><tp:taxon-name-part taxon-name-part-type="genus" reg="Peperomia">P.</tp:taxon-name-part><tp:taxon-name-part taxon-name-part-type="species" reg="cymbifolia">cymbifolia</tp:taxon-name-part><tp:taxon-name-part taxon-name-part-type="infraspecific-rank">var.</tp:taxon-name-part><tp:taxon-name-part taxon-name-part-type="variety" reg="occidentalis">occidentalis</tp:taxon-name-part></tp:taxon-name>
                    </th></tr><tr><td rowspan="1" colspan="1">Height (vegetative) in cm</td><td rowspan="1" colspan="1">10–20</td><td rowspan="1" colspan="1">5–15</td></tr><tr><td rowspan="2" colspan="1">Leaf (shape)</td><td rowspan="1" colspan="1">Adaxial side slightly canaliculate, Abaxial side convex.</td><td rowspan="1" colspan="1">Adaxial side strongly canaliculate, Abaxial side straight to slightly convex.</td></tr><tr><td rowspan="1" colspan="1">Lateral faces flat to slightly convex or concave.</td><td rowspan="1" colspan="1">Lateral faces more constantly convex.</td></tr><tr><td rowspan="1" colspan="1">Leaf (length in cm)</td><td rowspan="1" colspan="1">(1.6–) 2.2–3.4</td><td rowspan="1" colspan="1">(1.4–) 1.9–4</td></tr><tr><td rowspan="1" colspan="1">Leaf (vertical height of lateral sides in mm)</td><td rowspan="1" colspan="1">9–13, flat to concave, nerves conspicuous</td><td rowspan="1" colspan="1">7–10, flat to convex, nerves obscure</td></tr><tr><td rowspan="1" colspan="1">Rachis of the spadix (length in cm)</td><td rowspan="1" colspan="1">(2–)3.8–6</td><td rowspan="1" colspan="1">7–15</td></tr><tr><td rowspan="1" colspan="1">Fruit (shape/color)</td><td rowspan="1" colspan="1">Globose, yellowish-green to brown</td><td rowspan="1" colspan="1">Ovoid to ellipsoid, light olive green</td></tr><tr><td rowspan="1" colspan="1">Fruit (length in mm)</td><td rowspan="1" colspan="1">0.7–0.8</td><td rowspan="1" colspan="1">0.6–0.8</td></tr><tr><td rowspan="1" colspan="1">Fruit (diam. in mm)</td><td rowspan="1" colspan="1">0.6–0.7</td><td rowspan="1" colspan="1">0.45–0.55</td></tr><tr><td rowspan="3" colspan="1">Fruit (stylopodium)</td><td rowspan="1" colspan="1">Broad conical, light brown,</td><td rowspan="1" colspan="1">Broad cylindrical, light brown – orangish,</td></tr><tr><td rowspan="1" colspan="1">0.1–0.2 mm long,</td><td rowspan="1" colspan="1">0.2–0.25 mm long,</td></tr><tr><td rowspan="1" colspan="1">0.2–0.3 mm diam.</td><td rowspan="1" colspan="1">0.2–0.35 mm diam.</td></tr><tr><td rowspan="1" colspan="1">Altitude range (m)</td><td rowspan="1" colspan="1">1800–2800</td><td rowspan="1" colspan="1">500–600</td></tr></tbody></table></table-wrap></tp:treatment-sec><ref-list><ref id="B18"><mixed-citation xmlns:xlink="http://www.w3.org/1999/xlink" xlink:type="simple"><person-group><name name-style="western"><surname>Pino</surname><given-names>G</given-names></name></person-group> (<year>2004</year>) Peperomias de Cajamarca. Lima, 75 pp.</mixed-citation></ref><ref id="B10"><mixed-citation xmlns:xlink="http://www.w3.org/1999/xlink" xlink:type="simple"><person-group><name name-style="western"><surname>Frenzke</surname><given-names>L</given-names></name><name name-style="western"><surname>Scheiris</surname><given-names>E</given-names></name><name name-style="western"><surname>Pino</surname><given-names>G</given-names></name><name name-style="western"><surname>Symmank</surname><given-names>L</given-names></name><name name-style="western"><surname>Goetghebeur</surname><given-names>P</given-names></name><name name-style="western"><surname>Neinhuis</surname><given-names>C</given-names></name><name name-style="western"><surname>Wanke</surname><given-names>S</given-names></name><name name-style="western"><surname>Samain</surname><given-names>MS</given-names></name></person-group> (<year>2015</year>) <article-title>A revised infrageneric classification of the genus <italic><tp:taxon-name><tp:taxon-name-part taxon-name-part-type="genus">Peperomia</tp:taxon-name-part></tp:taxon-name></italic> Ruiz &amp; Pav. (<tp:taxon-name><tp:taxon-name-part taxon-name-part-type="family">Piperaceae</tp:taxon-name-part></tp:taxon-name>).</article-title><source>Taxon</source><volume>64</volume>(<issue>3</issue>): <fpage>424</fpage>–<lpage>444</lpage>. <ext-link xlink:type="simple" ext-link-type="doi" xlink:href="10.12705/643.4">https://doi.org/10.12705/643.4</ext-link></mixed-citation></ref></ref-list></tp:taxon-treatment>
