# Supplementary material for: ﻿Species of Peperomia (Piperaceae) from the Saña River Valley, Peru
Source: PhytoKeys. 2023 Apr 19;225:1–40. doi: 10.3897/phytokeys.225.99277 (PMC10209506; doi:10.3897/phytokeys.225.99277)
Supplement: XML Treatment for Peperomia cymbifolia Pino var. occidentalis [file phytokeys.225.99277-treatment3.xml]

<!DOCTYPE tp:taxon-treatment
  PUBLIC "-//TaxonX//DTD Taxonomic Treatment Publishing DTD v0 20100105//EN" "tax-treatment-NSO.dtd">
<tp:taxon-treatment xmlns:tp="http://www.plazi.org/taxpub"><tp:treatment-meta><kwd-group><label>Taxon classification</label><kwd>
                <named-content content-type="kingdom">Plantae</named-content>
              </kwd><kwd>
                <named-content content-type="order">Piperales</named-content>
              </kwd><kwd>
                <named-content content-type="family">Piperaceae</named-content>
              </kwd></kwd-group><mixed-citation publication-type="journal"><person-group><name><surname>Pino Infante</surname><given-names>Guillermo Eloy</given-names></name><name><surname>Samain</surname><given-names>Marie-Stéphanie</given-names></name><name><surname>Albán Castillo</surname><given-names>Joaquina Adelaida</given-names></name><name><surname>Alomía Collazos</surname><given-names>Luis Enrique Aarón</given-names></name></person-group><article-title>﻿Species of <italic><tp:taxon-name><tp:taxon-name-part taxon-name-part-type="genus" reg="Peperomia">Peperomia</tp:taxon-name-part></tp:taxon-name></italic> (<tp:taxon-name><tp:taxon-name-part taxon-name-part-type="family" reg="Piperaceae">Piperaceae</tp:taxon-name-part></tp:taxon-name>) from the Saña River Valley, Peru</article-title><source>PhytoKeys</source><day>19</day><month>04</month><year>2023</year><volume>225</volume><fpage>1</fpage><lpage>40</lpage><pub-id pub-id-type="doi">10.3897/phytokeys.225.99277</pub-id></mixed-citation></tp:treatment-meta><tp:nomenclature><label>﻿</label><tp:taxon-name>
              <object-id xmlns:xlink="http://www.w3.org/1999/xlink" content-type="arpha" xlink:type="simple">0F34B5DC-F472-558D-8EC5-434F7D2DA058</object-id>
              <tp:taxon-name-part taxon-name-part-type="genus" reg="Peperomia">Peperomia</tp:taxon-name-part>
              <tp:taxon-name-part taxon-name-part-type="species" reg="cymbifolia">cymbifolia</tp:taxon-name-part>
              <tp:taxon-name-part taxon-name-part-type="authority">Pino</tp:taxon-name-part>
              <tp:taxon-name-part taxon-name-part-type="infraspecific-rank">var.</tp:taxon-name-part>
              <tp:taxon-name-part taxon-name-part-type="variety" reg="occidentalis">occidentalis</tp:taxon-name-part>
              <object-id xmlns:xlink="http://www.w3.org/1999/xlink" content-type="ipni" xlink:type="simple">urn:lsid:ipni.org:names:77317651-1</object-id>
            </tp:taxon-name><tp:taxon-authority>Pino &amp; L.E.Alomía</tp:taxon-authority><tp:taxon-status xmlns:xlink="http://www.w3.org/1999/xlink" xlink:type="simple">var. nov.</tp:taxon-status></tp:nomenclature><tp:treatment-sec sec-type="diagnosis" id="SECID0E15AG"><title>Diagnosis.</title><p><tp:taxon-name><tp:taxon-name-part taxon-name-part-type="genus" reg="Peperomia">Peperomia</tp:taxon-name-part><tp:taxon-name-part taxon-name-part-type="species" reg="cymbifolia">cymbifolia</tp:taxon-name-part><tp:taxon-name-part taxon-name-part-type="infraspecific-rank">var.</tp:taxon-name-part><tp:taxon-name-part taxon-name-part-type="variety" reg="occidentalis">occidentalis</tp:taxon-name-part></tp:taxon-name> differs from the type variety mainly in size, plants are smaller and more compact; Leaves are slightly longer (4 cm maximum compared to 3.6 cm long), their lateral faces are not as high (7–10 mm compared to 9–13 mm), and they are more constantly convex than concave, its abaxial side is less convex, sometimes even straight; Its fruits are smaller and narrower, (0.6–0.8 × 0.45–0.55 mm compared to the 0.7–0.8 × 0.6–0.7 mm), light olive green instead of yellowish green, and with a relatively larger stylopodium. Populations of this variety are not only separated geographically from the type variety but mostly by altitude and climate: they grow 1200 m below the lowest occurrence of the type variety, at least 10 °Celsius warmer. The epithet reminds the localization of this variety, the most occidental of all three varieties of <italic><tp:taxon-name><tp:taxon-name-part taxon-name-part-type="genus" reg="Peperomia">P.</tp:taxon-name-part><tp:taxon-name-part taxon-name-part-type="species" reg="cymbifolia">cymbifolia</tp:taxon-name-part></tp:taxon-name></italic>. (<tp:taxon-name><tp:taxon-name-part taxon-name-part-type="genus" reg="Peperomia">P.</tp:taxon-name-part><tp:taxon-name-part taxon-name-part-type="species" reg="cymbifolia">cymbifolia</tp:taxon-name-part><tp:taxon-name-part taxon-name-part-type="infraspecific-rank">var.</tp:taxon-name-part><tp:taxon-name-part taxon-name-part-type="variety" reg="cymbifolia">cymbifolia</tp:taxon-name-part></tp:taxon-name> ,var. <tp:taxon-name><tp:taxon-name-part taxon-name-part-type="genus" reg="Peperomia"/><tp:taxon-name-part taxon-name-part-type="species" reg="cymbifolia"/><tp:taxon-name-part taxon-name-part-type="variety" reg="goodspeedii">goodspeedii</tp:taxon-name-part></tp:taxon-name> , and var. <tp:taxon-name><tp:taxon-name-part taxon-name-part-type="genus" reg="Peperomia"/><tp:taxon-name-part taxon-name-part-type="species" reg="cymbifolia"/><tp:taxon-name-part taxon-name-part-type="variety" reg="occidentalis">occidentalis</tp:taxon-name-part></tp:taxon-name>).</p></tp:treatment-sec><tp:treatment-sec sec-type="material" id="SECID0EFBBG"><title>Type.</title><p><bold>Peru</bold>, dept. Cajamarca, prov. Santa Cruz, dist. Catache: road from Espinal to La Florida, 521 m, <named-content xmlns:xlink="http://www.w3.org/1999/xlink" content-type="dwc:verbatimCoordinates" xlink:type="simple"><named-content content-type="geo-json" specific-use="{&#34;type&#34;:&#34;Point&#34;,&#34;coordinates&#34;:[-79.162500,-6.853944]}" id="NCID0EQBBG" xlink:type="simple">06°51'14.2"S, 79°09'45"W</named-content></named-content>, 28 Aug 2022, <italic>G. Pino &amp; L.E. Alomía 3634</italic> (holotype: USM 330881!).</p></tp:treatment-sec><tp:treatment-sec sec-type="distribution" id="SECID0EXBBG"><title>Distribution and habitat.</title><p>Plants grow from 450 to 600 m, on exposed rock crevices facing southwards between the towns of El Espinal and La Florida in Department Cajamarca, province of Santa Cruz. A similar collection, very likely the same taxon, was found in Chota at 750 m, exactly 20 km to the North of the Saña River Valley in a straight line.</p></tp:treatment-sec><tp:treatment-sec sec-type="phenology" id="SECID0E3BBG"><title>Phenology.</title><p>Inflorescences appear from June to February; fruits ripen from October to March.</p></tp:treatment-sec><tp:treatment-sec sec-type="material" id="SECID0EBCBG"><title>Additional specimens examined.</title><p><bold>Peru, dept. Cajamarca, prov. Santa Cruz, dist. Catache</bold>: Road from El Espinal to La Florida, 582 m, <named-content xmlns:xlink="http://www.w3.org/1999/xlink" content-type="dwc:verbatimCoordinates" xlink:type="simple"><named-content content-type="geo-json" specific-use="{&#34;type&#34;:&#34;Point&#34;,&#34;coordinates&#34;:[-79.154583,-6.853806]}" id="NCID0EMCBG" xlink:type="simple">06°51'13.7"S, 79°09'16.5"W</named-content></named-content>, 26 Jul 2020, <italic>G. Pino &amp; L.E. Alomía 3232</italic> (USM 330872); Same road, 591 m, <named-content xmlns:xlink="http://www.w3.org/1999/xlink" content-type="dwc:verbatimCoordinates" xlink:type="simple"><named-content content-type="geo-json" specific-use="{&#34;type&#34;:&#34;Point&#34;,&#34;coordinates&#34;:[-79.155111,-6.853722]}" id="NCID0EWCBG" xlink:type="simple">06°51'13.4"S, 79°09'18.4"W</named-content></named-content>, 28 Aug 2022, <italic>G. Pino et al. 3638</italic> (USM 330883). <bold>Prov. Chota, dist. Chimbán</bold>, Road from Cumbil to Llama, [between Potrerillo and Maychil], border of the road, on rocks, 750 m, [<named-content xmlns:xlink="http://www.w3.org/1999/xlink" content-type="dwc:verbatimCoordinates" xlink:type="simple"><named-content content-type="geo-json" specific-use="{&#34;type&#34;:&#34;Point&#34;,&#34;coordinates&#34;:[-79.197500,-6.532222]}" id="NCID0ECDBG" xlink:type="simple">06°31'56"S, 79°11'51"W</named-content></named-content>], 21 May 1965, <italic>A. López &amp; A. Sagástegui s/n</italic> (HUT 5520). <bold>Dept. Lambayeque, prov. Ferreñafe, dist. Incahuasi</bold>: Before Laquipampa, 721 m, <named-content xmlns:xlink="http://www.w3.org/1999/xlink" content-type="dwc:verbatimCoordinates" xlink:type="simple"><named-content content-type="geo-json" specific-use="{&#34;type&#34;:&#34;Point&#34;,&#34;coordinates&#34;:[-79.444722,-6.342083]}" id="NCID0EODBG" xlink:type="simple">06°20'31.5"S, 79°26'41"W</named-content></named-content>, 08 Mar 2023, <italic>G. Pino &amp; J.E. Romero 3840</italic> (USM).</p></tp:treatment-sec></tp:taxon-treatment>
