# Supplementary material for: ﻿Species of Peperomia (Piperaceae) from the Saña River Valley, Peru
Source: PhytoKeys. 2023 Apr 19;225:1–40. doi: 10.3897/phytokeys.225.99277 (PMC10209506; doi:10.3897/phytokeys.225.99277)
Supplement: XML Treatment for Peperomia emarginulata [file phytokeys.225.99277-treatment5.xml]

<!DOCTYPE tp:taxon-treatment
  PUBLIC "-//TaxonX//DTD Taxonomic Treatment Publishing DTD v0 20100105//EN" "tax-treatment-NSO.dtd">
<tp:taxon-treatment xmlns:tp="http://www.plazi.org/taxpub"><tp:treatment-meta><kwd-group><label>Taxon classification</label><kwd>
                <named-content content-type="kingdom">Plantae</named-content>
              </kwd><kwd>
                <named-content content-type="order">Piperales</named-content>
              </kwd><kwd>
                <named-content content-type="family">Piperaceae</named-content>
              </kwd></kwd-group><mixed-citation publication-type="journal"><person-group><name><surname>Pino Infante</surname><given-names>Guillermo Eloy</given-names></name><name><surname>Samain</surname><given-names>Marie-Stéphanie</given-names></name><name><surname>Albán Castillo</surname><given-names>Joaquina Adelaida</given-names></name><name><surname>Alomía Collazos</surname><given-names>Luis Enrique Aarón</given-names></name></person-group><article-title>﻿Species of <italic><tp:taxon-name><tp:taxon-name-part taxon-name-part-type="genus" reg="Peperomia">Peperomia</tp:taxon-name-part></tp:taxon-name></italic> (<tp:taxon-name><tp:taxon-name-part taxon-name-part-type="family" reg="Piperaceae">Piperaceae</tp:taxon-name-part></tp:taxon-name>) from the Saña River Valley, Peru</article-title><source>PhytoKeys</source><day>19</day><month>04</month><year>2023</year><volume>225</volume><fpage>1</fpage><lpage>40</lpage><pub-id pub-id-type="doi">10.3897/phytokeys.225.99277</pub-id></mixed-citation></tp:treatment-meta><tp:nomenclature><label>﻿4.</label><tp:taxon-name>
              <object-id xmlns:xlink="http://www.w3.org/1999/xlink" content-type="arpha" xlink:type="simple">21A164DA-9FEA-5967-AF3B-47E2489030C4</object-id>
              <tp:taxon-name-part taxon-name-part-type="genus" reg="Peperomia">Peperomia</tp:taxon-name-part>
              <tp:taxon-name-part taxon-name-part-type="species" reg="emarginulata">emarginulata</tp:taxon-name-part>
            </tp:taxon-name><tp:taxon-authority>C.DC. DC. Prodr. 185. 16(1): 433. 1869.</tp:taxon-authority><xref ref-type="fig" rid="F6">Fig. 6A–F</xref></tp:nomenclature><tp:treatment-sec sec-type="material" id="SECID0EJNBG"><title>Type.</title><p><bold>Peru</bold>, dept. [Huánuco], Casapí, In Peruvia, sylvis Andium occident. [In Perú, western Andes forests], <italic>Mathews 1687</italic> (lectotype: K, designated by <xref ref-type="bibr" rid="B14">Mathieu and Callejas (2006</xref>: 351; isolectotype: E, K!)).</p><fig id="F6" position="float" orientation="portrait"><object-id xmlns:xlink="http://www.w3.org/1999/xlink" content-type="doi" xlink:type="simple">10.3897/phytokeys.225.99277.figure6</object-id><object-id xmlns:xlink="http://www.w3.org/1999/xlink" content-type="arpha" xlink:type="simple">1D9F7039-D679-5E22-8E31-4FBDF3DCCFF0</object-id><label>Figure 6.</label><caption><p><italic><tp:taxon-name><tp:taxon-name-part taxon-name-part-type="genus" reg="Peperomia">Peperomia</tp:taxon-name-part><tp:taxon-name-part taxon-name-part-type="species" reg="emarginulata">emarginulata</tp:taxon-name-part></tp:taxon-name></italic> C.DC <bold>A</bold> colony growing on fallen <italic><tp:taxon-name><tp:taxon-name-part taxon-name-part-type="genus" reg="Guadua">Guadua</tp:taxon-name-part><tp:taxon-name-part taxon-name-part-type="species" reg="angustifolia">angustifolia</tp:taxon-name-part></tp:taxon-name></italic> leaves <bold>B</bold> exposed plant growing on a rock <bold>C</bold> plant <italic>ex-situ</italic> showing 4-angled stems and inflorescences <bold>D</bold> detail of the leaves <bold>E</bold> terminal umbella with spadices <bold>F</bold> spadices at the beginning of anthesis <bold>G</bold> mature spadix with seeds.</p></caption><graphic xmlns:xlink="http://www.w3.org/1999/xlink" xlink:href="phytokeys-225-001_article-99277__-g006.jpg" position="float" orientation="portrait" xlink:type="simple" id="oo_839977.jpg"><uri content-type="original_file" xlink:type="simple">https://binary.pensoft.net/fig/839977</uri></graphic></fig></tp:treatment-sec><tp:treatment-sec sec-type="distribution" id="SECID0EKPBG"><title>Distribution and habitat.</title><p>Plants are reported from Ecuador and Peru, in montane forests from 300 to 1500 m.</p></tp:treatment-sec><tp:treatment-sec sec-type="notes" id="SECID0EPPBG"><title>Notes.</title><p>We compared the three species with features closer to our findings (Table <xref ref-type="table" rid="T2">2</xref>) The plants we found are in the range of all three, but according to this table, it matches <italic><tp:taxon-name><tp:taxon-name-part taxon-name-part-type="genus" reg="Peperomia">P.</tp:taxon-name-part><tp:taxon-name-part taxon-name-part-type="species" reg="emarginulata">emarginulata</tp:taxon-name-part></tp:taxon-name></italic>. <italic><tp:taxon-name><tp:taxon-name-part taxon-name-part-type="genus" reg="Peperomia">Peperomia</tp:taxon-name-part><tp:taxon-name-part taxon-name-part-type="species" reg="angularis">angularis</tp:taxon-name-part></tp:taxon-name></italic> and <italic><tp:taxon-name><tp:taxon-name-part taxon-name-part-type="genus" reg="Peperomia">Peperomia</tp:taxon-name-part><tp:taxon-name-part taxon-name-part-type="species" reg="caucana">caucana</tp:taxon-name-part></tp:taxon-name></italic> from Colombia should be reviewed in the future to prove if they are conspecific with <italic><tp:taxon-name><tp:taxon-name-part taxon-name-part-type="genus" reg="Peperomia">P.</tp:taxon-name-part><tp:taxon-name-part taxon-name-part-type="species" reg="emarginulata">emarginulata</tp:taxon-name-part></tp:taxon-name></italic>. <italic><tp:taxon-name><tp:taxon-name-part taxon-name-part-type="genus" reg="Peperomia">Peperomia</tp:taxon-name-part><tp:taxon-name-part taxon-name-part-type="species" reg="garcia">garcia</tp:taxon-name-part></tp:taxon-name></italic>-<italic>barrigana</italic> Trel. &amp; Yunck. and <italic><tp:taxon-name><tp:taxon-name-part taxon-name-part-type="genus" reg="Peperomia">P.</tp:taxon-name-part><tp:taxon-name-part taxon-name-part-type="species" reg="gabinetensis">gabinetensis</tp:taxon-name-part></tp:taxon-name></italic> Trel. &amp; Yunck. also show similarities that deserve further analysis, being mostly different in size. Some specimens in herbaria were also determined as <italic><tp:taxon-name><tp:taxon-name-part taxon-name-part-type="genus" reg="Peperomia">P.</tp:taxon-name-part><tp:taxon-name-part taxon-name-part-type="species" reg="glabella">glabella</tp:taxon-name-part></tp:taxon-name></italic> (Sw.) A. Dietr., a widely distributed species, very close to this group, that is relatively small.</p><table-wrap id="T2" position="float" orientation="portrait"><label>Table 2.</label><caption><p>Comparison of some features of the descriptions of <italic><tp:taxon-name><tp:taxon-name-part taxon-name-part-type="genus" reg="Peperomia">P.</tp:taxon-name-part><tp:taxon-name-part taxon-name-part-type="species" reg="angularis">angularis</tp:taxon-name-part></tp:taxon-name></italic>, <italic><tp:taxon-name><tp:taxon-name-part taxon-name-part-type="genus" reg="Peperomia">P.</tp:taxon-name-part><tp:taxon-name-part taxon-name-part-type="species" reg="emarginulata">emarginulata</tp:taxon-name-part></tp:taxon-name></italic>, and <italic><tp:taxon-name><tp:taxon-name-part taxon-name-part-type="genus" reg="Peperomia">P.</tp:taxon-name-part><tp:taxon-name-part taxon-name-part-type="species" reg="caucana">caucana</tp:taxon-name-part></tp:taxon-name></italic> with the specimens of <italic><tp:taxon-name><tp:taxon-name-part taxon-name-part-type="genus" reg="Peperomia">P.</tp:taxon-name-part><tp:taxon-name-part taxon-name-part-type="species" reg="emarginulata">emarginulata</tp:taxon-name-part></tp:taxon-name></italic> studied. All data according to <xref ref-type="bibr" rid="B35">Trelease and Yuncker (1950)</xref>, complemented with <xref ref-type="bibr" rid="B31">Steyermark (1984)</xref> for <italic><tp:taxon-name><tp:taxon-name-part taxon-name-part-type="genus" reg="Peperomia">P.</tp:taxon-name-part><tp:taxon-name-part taxon-name-part-type="species" reg="angularis">angularis</tp:taxon-name-part></tp:taxon-name></italic> and <xref ref-type="bibr" rid="B34">Trelease (1936)</xref> for <italic><tp:taxon-name><tp:taxon-name-part taxon-name-part-type="genus" reg="Peperomia">P.</tp:taxon-name-part><tp:taxon-name-part taxon-name-part-type="species" reg="emarginulata">emarginulata</tp:taxon-name-part></tp:taxon-name></italic>.</p></caption><table id="TID0EF6BI" rules="all"><tbody><tr><th rowspan="1" colspan="1">Features</th><th rowspan="1" colspan="1"><italic><tp:taxon-name><tp:taxon-name-part taxon-name-part-type="genus" reg="Peperomia">P.</tp:taxon-name-part><tp:taxon-name-part taxon-name-part-type="species" reg="emarginulata">emarginulata</tp:taxon-name-part></tp:taxon-name></italic> of Saña River Valley</th><th rowspan="1" colspan="1">
                      <italic>
                        <tp:taxon-name><tp:taxon-name-part taxon-name-part-type="genus" reg="Peperomia">P.</tp:taxon-name-part><tp:taxon-name-part taxon-name-part-type="species" reg="angularis">angularis</tp:taxon-name-part></tp:taxon-name>
                      </italic>
                    </th><th rowspan="1" colspan="1">
                      <italic>
                        <tp:taxon-name><tp:taxon-name-part taxon-name-part-type="genus" reg="Peperomia">P.</tp:taxon-name-part><tp:taxon-name-part taxon-name-part-type="species" reg="emarginulata">emarginulata</tp:taxon-name-part></tp:taxon-name>
                      </italic>
                    </th><th rowspan="1" colspan="1">
                      <italic>
                        <tp:taxon-name><tp:taxon-name-part taxon-name-part-type="genus" reg="Peperomia">P.</tp:taxon-name-part><tp:taxon-name-part taxon-name-part-type="species" reg="caucana">caucana</tp:taxon-name-part></tp:taxon-name>
                      </italic>
                    </th></tr><tr><td rowspan="1" colspan="1">Height in cm</td><td rowspan="1" colspan="1">15–45</td><td rowspan="1" colspan="1">25 or more</td><td rowspan="1" colspan="1">30 or more</td><td rowspan="1" colspan="1">15 or more</td></tr><tr><td rowspan="1" colspan="1">Stem (diam. in mm)</td><td rowspan="1" colspan="1">3–5</td><td rowspan="1" colspan="1">1–3</td><td rowspan="1" colspan="1">4–5</td><td rowspan="1" colspan="1">2</td></tr><tr><td rowspan="1" colspan="1">Internodes in cm</td><td rowspan="1" colspan="1">1.5–4</td><td rowspan="1" colspan="1">1–3</td><td rowspan="1" colspan="1">1–3</td><td rowspan="1" colspan="1">1–3</td></tr><tr><td rowspan="1" colspan="1">Petiole (length in mm)</td><td rowspan="1" colspan="1">5–15</td><td rowspan="1" colspan="1">5–10 (–22)</td><td rowspan="1" colspan="1">5–15</td><td rowspan="1" colspan="1">5–10</td></tr><tr><td rowspan="1" colspan="1">Leaf (shape)</td><td rowspan="1" colspan="1">Elliptic -obovate, lanceolate, subrhomboidal.</td><td rowspan="1" colspan="1">Elliptic, elliptic- oblanceolate or obovate.</td><td rowspan="1" colspan="1">Elliptic-lanceolate or obovate, somewhat rhomboidal.</td><td rowspan="1" colspan="1">Elliptic-obovate.</td></tr><tr><td rowspan="1" colspan="1">Leaf (apex)</td><td rowspan="1" colspan="1">Acute to shortly acuminate, emarginulate.</td><td rowspan="1" colspan="1">Protracted, blunt or acutish.</td><td rowspan="1" colspan="1">Shortly acute to attenuately acuminate, blunt and emarginulate.</td><td rowspan="1" colspan="1">Shortly attenuate, blunt or acutish.</td></tr><tr><td rowspan="1" colspan="1">Leaf (length in cm)</td><td rowspan="1" colspan="1">3.5–6</td><td rowspan="1" colspan="1">2–6 (–9)</td><td rowspan="1" colspan="1">3–6 (–11)</td><td rowspan="1" colspan="1">4–6.5</td></tr><tr><td rowspan="1" colspan="1">Leaf (width in cm)</td><td rowspan="1" colspan="1">2.5–4</td><td rowspan="1" colspan="1">1–2.5</td><td rowspan="1" colspan="1">2.5–4.5</td><td rowspan="1" colspan="1">2–3.5</td></tr><tr><td rowspan="1" colspan="1">Peduncle (length in cm)</td><td rowspan="1" colspan="1">1–2</td><td rowspan="1" colspan="1">1.4–2 (–4.5)</td><td rowspan="1" colspan="1">0.5–1</td><td rowspan="1" colspan="1">2–3</td></tr><tr><td rowspan="1" colspan="1">Spadix (length in cm)</td><td rowspan="1" colspan="1">8–12</td><td rowspan="1" colspan="1">5–7 (–10.5)</td><td rowspan="1" colspan="1">–12</td><td rowspan="1" colspan="1">5–7</td></tr></tbody></table></table-wrap><p>This species belongs to <tp:taxon-name><tp:taxon-name-part taxon-name-part-type="genus" reg="Peperomia">Peperomia</tp:taxon-name-part><tp:taxon-name-part taxon-name-part-type="infraspecific-rank">subg.</tp:taxon-name-part><tp:taxon-name-part taxon-name-part-type="subgenus" reg="Micropiper">Micropiper</tp:taxon-name-part></tp:taxon-name> (Miq.) Miq. (<xref ref-type="bibr" rid="B10">Frenzke et al. 2015</xref>).</p></tp:treatment-sec><tp:treatment-sec sec-type="material" id="SECID0EW3BG"><title>Specimens examined.</title><p><bold>Peru. Dept. Cajamarca, prov. Santa Cruz, dist. Catache</bold>: El Papayo, El Espinal, Monteseco, 600 m, [<named-content xmlns:xlink="http://www.w3.org/1999/xlink" content-type="dwc:verbatimCoordinates" xlink:type="simple"><named-content content-type="geo-json" specific-use="{&#34;type&#34;:&#34;Point&#34;,&#34;coordinates&#34;:[-79.113000,-6.858806]}" id="NCID0EB4BG" xlink:type="simple">06°51'31.7"S, 79°06'46.8"W</named-content></named-content>], 18 Jul 1984, <italic>A. Sagástegui</italic>, <italic>E. García &amp; S. Leyva 12354</italic> (HUT, F 1960604, MO 3226489); Monteseco, 3 km NE, 1800 m, [<named-content xmlns:xlink="http://www.w3.org/1999/xlink" content-type="dwc:verbatimCoordinates" xlink:type="simple"><named-content content-type="geo-json" specific-use="{&#34;type&#34;:&#34;Point&#34;,&#34;coordinates&#34;:[-79.104750,-6.845083]}" id="NCID0EN4BG" xlink:type="simple">06°50'42.3"S, 79°06'17.1"W</named-content></named-content>], 5 May 1987, <italic>J. Santisteban C. &amp; J. Guevara B. 013</italic> (HUT, F 1994832). Same place: 13 May 1987, <italic>J. Santisteban C. &amp; J. Guevara B. 055</italic> (HUT 24750, F 1995336). Path in Monteseco Forest, 1350 m. [<named-content xmlns:xlink="http://www.w3.org/1999/xlink" content-type="dwc:verbatimCoordinates" xlink:type="simple"><named-content content-type="geo-json" specific-use="{&#34;type&#34;:&#34;Point&#34;,&#34;coordinates&#34;:[-79.109250,-6.854944]}" id="NCID0EZ4BG" xlink:type="simple">06°51'17.8"S, 79°06'33.3"W</named-content></named-content>], 10 Oct 1993, <italic>S. Leiva et al. 911</italic> (HAO, F 2142594); Road from Cayaltí to La Florida, 549 m, <named-content xmlns:xlink="http://www.w3.org/1999/xlink" content-type="dwc:verbatimCoordinates" xlink:type="simple"><named-content content-type="geo-json" specific-use="{&#34;type&#34;:&#34;Point&#34;,&#34;coordinates&#34;:[-79.158639,-6.856444]}" id="NCID0ED5BG" xlink:type="simple">06°51'23.2"S, 79°09'31.1"W</named-content></named-content>, 1 Mar 2009, <italic>G.Mathieu &amp; L. Symmank 161</italic> (USM 255771); Road from El Espinal to La Florida, 519 m, <named-content xmlns:xlink="http://www.w3.org/1999/xlink" content-type="dwc:verbatimCoordinates" xlink:type="simple"><named-content content-type="geo-json" specific-use="{&#34;type&#34;:&#34;Point&#34;,&#34;coordinates&#34;:[-79.162500,-6.853750]}" id="NCID0EN5BG" xlink:type="simple">06°51'13.5"S, 79°09'45"W</named-content></named-content>, 28 Aug 2022, <italic>G. Pino et al. 3623</italic> (USM 330876); Same road, 527 m, <named-content xmlns:xlink="http://www.w3.org/1999/xlink" content-type="dwc:verbatimCoordinates" xlink:type="simple"><named-content content-type="geo-json" specific-use="{&#34;type&#34;:&#34;Point&#34;,&#34;coordinates&#34;:[-79.162222,-6.854444]}" id="NCID0EX5BG" xlink:type="simple">06°51'16"S, 79°09'44"W</named-content></named-content>, 28 Aug 2022, <italic>G. Pino et al.</italic> 3627 (USM 330877); Idem, 536 m, <named-content xmlns:xlink="http://www.w3.org/1999/xlink" content-type="dwc:verbatimCoordinates" xlink:type="simple"><named-content content-type="geo-json" specific-use="{&#34;type&#34;:&#34;Point&#34;,&#34;coordinates&#34;:[-79.161556,-6.855167]}" id="NCID0EB6BG" xlink:type="simple">06°51'18.6"S, 79°09'41.6"W</named-content></named-content>, 28 Aug 2022, <italic>G. Pino et al. 3632</italic> (USM 330880); <bold>Prov. San Miguel, dist. Niepos</bold>: Road from Naranjo to La Florida, 1316 m, <named-content xmlns:xlink="http://www.w3.org/1999/xlink" content-type="dwc:verbatimCoordinates" xlink:type="simple"><named-content content-type="geo-json" specific-use="{&#34;type&#34;:&#34;Point&#34;,&#34;coordinates&#34;:[-79.112722,-6.885722]}" id="NCID0EN6BG" xlink:type="simple">06°53'08.6"S, 79°06'45.8"W</named-content></named-content>, Jul 26 2020, <italic>G. Pino &amp; L.E. Alomía 3218</italic> (USM 330868); Same road, 1291, <named-content xmlns:xlink="http://www.w3.org/1999/xlink" content-type="dwc:verbatimCoordinates" xlink:type="simple"><named-content content-type="geo-json" specific-use="{&#34;type&#34;:&#34;Point&#34;,&#34;coordinates&#34;:[-79.113639,-6.885750]}" id="NCID0EX6BG" xlink:type="simple">06°53'08.7"S, 79°06'49.1"W</named-content></named-content>, Jul 26 2020, <italic>G. Pino &amp; L.E. Alomía 3219</italic>; Same road, 1265 m, <named-content xmlns:xlink="http://www.w3.org/1999/xlink" content-type="dwc:verbatimCoordinates" xlink:type="simple"><named-content content-type="geo-json" specific-use="{&#34;type&#34;:&#34;Point&#34;,&#34;coordinates&#34;:[-79.114222,-6.884611]}" id="NCID0ECAAI" xlink:type="simple">06°53'04.6"S, 79°06'51.2"W</named-content></named-content>, Jul 26 2020, <italic>G. Pino &amp; L.E. Alomía 3220</italic>; Idem, 1213 m, <named-content xmlns:xlink="http://www.w3.org/1999/xlink" content-type="dwc:verbatimCoordinates" xlink:type="simple"><named-content content-type="geo-json" specific-use="{&#34;type&#34;:&#34;Point&#34;,&#34;coordinates&#34;:[-79.114417,-6.881722]}" id="NCID0EMAAI" xlink:type="simple">06°52'54.2"S, 79°06'51.9"W</named-content></named-content>, Jul 26 2020, <italic>G. Pino &amp; L.E. Alomía 3221</italic>; Idem, 1210 m, <named-content xmlns:xlink="http://www.w3.org/1999/xlink" content-type="dwc:verbatimCoordinates" xlink:type="simple"><named-content content-type="geo-json" specific-use="{&#34;type&#34;:&#34;Point&#34;,&#34;coordinates&#34;:[-79.114167,-6.881556]}" id="NCID0EWAAI" xlink:type="simple">06°52'53.6"S, 79°06'51.0"W</named-content></named-content>, Jul 26 2020, <italic>G. Pino &amp; L.E. Alomía 3222</italic>; Idem, 1176 m, <named-content xmlns:xlink="http://www.w3.org/1999/xlink" content-type="dwc:verbatimCoordinates" xlink:type="simple"><named-content content-type="geo-json" specific-use="{&#34;type&#34;:&#34;Point&#34;,&#34;coordinates&#34;:[-79.114583,-6.880333]}" id="NCID0EABAI" xlink:type="simple">06°52'49.2"S, 79°06'52.5"W</named-content></named-content>, Jul 26 2020, <italic>G. Pino &amp; L.E. Alomía 3223</italic>; Idem, 1130 m, <named-content xmlns:xlink="http://www.w3.org/1999/xlink" content-type="dwc:verbatimCoordinates" xlink:type="simple"><named-content content-type="geo-json" specific-use="{&#34;type&#34;:&#34;Point&#34;,&#34;coordinates&#34;:[-79.116667,-6.878917]}" id="NCID0EKBAI" xlink:type="simple">06°52'44.1"S, 79°07'00.0"W</named-content></named-content>, Jul 26 2020, <italic>G. Pino &amp; L.E. Alomía 3224</italic>; Idem, 1118 m, <named-content xmlns:xlink="http://www.w3.org/1999/xlink" content-type="dwc:verbatimCoordinates" xlink:type="simple"><named-content content-type="geo-json" specific-use="{&#34;type&#34;:&#34;Point&#34;,&#34;coordinates&#34;:[-79.116972,-6.878333]}" id="NCID0EUBAI" xlink:type="simple">06°52'42.0"S, 79°07'01.1"W</named-content></named-content>, Jul 26 2020, <italic>G. Pino &amp; L.E. Alomía 3225</italic>; Idem, 1067 m, <named-content xmlns:xlink="http://www.w3.org/1999/xlink" content-type="dwc:verbatimCoordinates" xlink:type="simple"><named-content content-type="geo-json" specific-use="{&#34;type&#34;:&#34;Point&#34;,&#34;coordinates&#34;:[-79.119556,-6.875806]}" id="NCID0E5BAI" xlink:type="simple">06°52'32.9"S, 79°07'10.4"W</named-content></named-content>, Jul 26 2020, <italic>G. Pino &amp; L.E. Alomía 3226</italic>; Road from La Florida to Niepos, 1297 m, <named-content xmlns:xlink="http://www.w3.org/1999/xlink" content-type="dwc:verbatimCoordinates" xlink:type="simple"><named-content content-type="geo-json" specific-use="{&#34;type&#34;:&#34;Point&#34;,&#34;coordinates&#34;:[-79.113222,-6.885250]}" id="NCID0EICAI" xlink:type="simple">06°53'6.9"S, 79°06'47.6"W</named-content></named-content>, 28 Aug 2022, <italic>G. Pino et al. 3642</italic> (USM 330885).</p></tp:treatment-sec><ref-list><ref id="B14"><mixed-citation xmlns:xlink="http://www.w3.org/1999/xlink" xlink:type="simple"><person-group><name name-style="western"><surname>Mathieu</surname><given-names>G</given-names></name><name name-style="western"><surname>Callejas</surname><given-names>R</given-names></name></person-group> (<year>2006</year>) <article-title>New synonymies in the genus <italic><tp:taxon-name><tp:taxon-name-part taxon-name-part-type="genus">Peperomia</tp:taxon-name-part></tp:taxon-name></italic> Ruiz &amp; Pav. (<tp:taxon-name><tp:taxon-name-part taxon-name-part-type="family">Piperaceae</tp:taxon-name-part></tp:taxon-name>) – an annotated checklist.</article-title><source>Candollea</source><volume>61</volume>(<issue>2</issue>): <fpage>331</fpage>–<lpage>363</lpage>. <ext-link xlink:type="simple" ext-link-type="uri" xlink:href="http://hdl.handle.net/1854/LU-369619">http://hdl.handle.net/1854/LU-369619</ext-link></mixed-citation></ref><ref id="B35"><mixed-citation xmlns:xlink="http://www.w3.org/1999/xlink" xlink:type="simple"><person-group><name name-style="western"><surname>Trelease</surname><given-names>W</given-names></name><name name-style="western"><surname>Yuncker</surname><given-names>T</given-names></name></person-group> (<year>1950</year>) <article-title>The <tp:taxon-name><tp:taxon-name-part taxon-name-part-type="family">Piperaceae</tp:taxon-name-part></tp:taxon-name> of Northern South America.</article-title><source>University of Illinois Press, Urbana</source><volume>2</volume>: <fpage>442</fpage>–<lpage>837</lpage>. [Pl. 394–674.]</mixed-citation></ref><ref id="B31"><mixed-citation xmlns:xlink="http://www.w3.org/1999/xlink" xlink:type="simple"><person-group><name name-style="western"><surname>Steyermark</surname><given-names>J</given-names></name></person-group> (<year>1984</year>) Flora de Venezuela. 2 (2). <tp:taxon-name><tp:taxon-name-part taxon-name-part-type="family">Piperaceae</tp:taxon-name-part></tp:taxon-name>. P. 6-278. Ediciones Fundación Educación Ambiental, Caracas.</mixed-citation></ref><ref id="B34"><mixed-citation xmlns:xlink="http://www.w3.org/1999/xlink" xlink:type="simple"><person-group><name name-style="western"><surname>Trelease</surname><given-names>W</given-names></name></person-group> (<year>1936</year>) <tp:taxon-name><tp:taxon-name-part taxon-name-part-type="family">Piperaceae</tp:taxon-name-part></tp:taxon-name>. Pepper Family. In: Macbride JF (Ed.) Flora of Peru. Field. Mus. Pub. Bot. 13(2): 3–107. Chicago USA.</mixed-citation></ref><ref id="B10"><mixed-citation xmlns:xlink="http://www.w3.org/1999/xlink" xlink:type="simple"><person-group><name name-style="western"><surname>Frenzke</surname><given-names>L</given-names></name><name name-style="western"><surname>Scheiris</surname><given-names>E</given-names></name><name name-style="western"><surname>Pino</surname><given-names>G</given-names></name><name name-style="western"><surname>Symmank</surname><given-names>L</given-names></name><name name-style="western"><surname>Goetghebeur</surname><given-names>P</given-names></name><name name-style="western"><surname>Neinhuis</surname><given-names>C</given-names></name><name name-style="western"><surname>Wanke</surname><given-names>S</given-names></name><name name-style="western"><surname>Samain</surname><given-names>MS</given-names></name></person-group> (<year>2015</year>) <article-title>A revised infrageneric classification of the genus <italic><tp:taxon-name><tp:taxon-name-part taxon-name-part-type="genus">Peperomia</tp:taxon-name-part></tp:taxon-name></italic> Ruiz &amp; Pav. (<tp:taxon-name><tp:taxon-name-part taxon-name-part-type="family">Piperaceae</tp:taxon-name-part></tp:taxon-name>).</article-title><source>Taxon</source><volume>64</volume>(<issue>3</issue>): <fpage>424</fpage>–<lpage>444</lpage>. <ext-link xlink:type="simple" ext-link-type="doi" xlink:href="10.12705/643.4">https://doi.org/10.12705/643.4</ext-link></mixed-citation></ref></ref-list></tp:taxon-treatment>
