# Supplementary material for: ﻿Species of Peperomia (Piperaceae) from the Saña River Valley, Peru
Source: PhytoKeys. 2023 Apr 19;225:1–40. doi: 10.3897/phytokeys.225.99277 (PMC10209506; doi:10.3897/phytokeys.225.99277)
Supplement: XML Treatment for Peperomia galioides [file phytokeys.225.99277-treatment7.xml]

<!DOCTYPE tp:taxon-treatment
  PUBLIC "-//TaxonX//DTD Taxonomic Treatment Publishing DTD v0 20100105//EN" "tax-treatment-NSO.dtd">
<tp:taxon-treatment xmlns:tp="http://www.plazi.org/taxpub"><tp:treatment-meta><kwd-group><label>Taxon classification</label><kwd>
                <named-content content-type="kingdom">Plantae</named-content>
              </kwd><kwd>
                <named-content content-type="order">Piperales</named-content>
              </kwd><kwd>
                <named-content content-type="family">Piperaceae</named-content>
              </kwd></kwd-group><mixed-citation publication-type="journal"><person-group><name><surname>Pino Infante</surname><given-names>Guillermo Eloy</given-names></name><name><surname>Samain</surname><given-names>Marie-Stéphanie</given-names></name><name><surname>Albán Castillo</surname><given-names>Joaquina Adelaida</given-names></name><name><surname>Alomía Collazos</surname><given-names>Luis Enrique Aarón</given-names></name></person-group><article-title>﻿Species of <italic><tp:taxon-name><tp:taxon-name-part taxon-name-part-type="genus" reg="Peperomia">Peperomia</tp:taxon-name-part></tp:taxon-name></italic> (<tp:taxon-name><tp:taxon-name-part taxon-name-part-type="family" reg="Piperaceae">Piperaceae</tp:taxon-name-part></tp:taxon-name>) from the Saña River Valley, Peru</article-title><source>PhytoKeys</source><day>19</day><month>04</month><year>2023</year><volume>225</volume><fpage>1</fpage><lpage>40</lpage><pub-id pub-id-type="doi">10.3897/phytokeys.225.99277</pub-id></mixed-citation></tp:treatment-meta><tp:nomenclature><label>﻿6.</label><tp:taxon-name>
              <object-id xmlns:xlink="http://www.w3.org/1999/xlink" content-type="arpha" xlink:type="simple">DF15871A-1A7F-5503-8028-AEABD814ACCD</object-id>
              <tp:taxon-name-part taxon-name-part-type="genus" reg="Peperomia">Peperomia</tp:taxon-name-part>
              <tp:taxon-name-part taxon-name-part-type="species" reg="galioides">galioides</tp:taxon-name-part>
            </tp:taxon-name><tp:taxon-authority>Kunth, Nov. Gen &amp; Sp. [Humboldt] 1: 58, tab. 17. 1815.</tp:taxon-authority><xref ref-type="fig" rid="F5">Fig. 5C</xref><tp:nomenclature-citation-list><tp:nomenclature-citation><tp:taxon-name>
                  <tp:taxon-name-part taxon-name-part-type="genus" reg="Piper">Piper</tp:taxon-name-part>
                  <tp:taxon-name-part taxon-name-part-type="species" reg="galioides">galioides</tp:taxon-name-part>
                </tp:taxon-name><comment>Poir., Lam. Encycl. Meth. 4: Suppl. 4: 470. 1816. Type: Based on <tp:taxon-name><tp:taxon-name-part taxon-name-part-type="genus" reg="Peperomia">Peperomia</tp:taxon-name-part><tp:taxon-name-part taxon-name-part-type="species" reg="galioides">galioides</tp:taxon-name-part></tp:taxon-name> Kunth.</comment></tp:nomenclature-citation><tp:nomenclature-citation><tp:taxon-name>
                  <tp:taxon-name-part taxon-name-part-type="genus" reg="Peperomia">Peperomia</tp:taxon-name-part>
                  <tp:taxon-name-part taxon-name-part-type="species" reg="suaveolens">suaveolens</tp:taxon-name-part>
                </tp:taxon-name><comment>Hamilton, Prodr. Pl. Ind. Occ.:2. 1825. Type: Cuba, (holotype: P- Herbarium Desvaux?).</comment></tp:nomenclature-citation><tp:nomenclature-citation><tp:taxon-name>
                  <tp:taxon-name-part taxon-name-part-type="genus" reg="Piper">Piper</tp:taxon-name-part>
                  <tp:taxon-name-part taxon-name-part-type="species" reg="mollugo">mollugo</tp:taxon-name-part>
                </tp:taxon-name><comment>Willd. [<xref ref-type="bibr" rid="B16">Miquel] 1843</xref>. Type: Based on <tp:taxon-name><tp:taxon-name-part taxon-name-part-type="genus" reg="Peperomia">Peperomia</tp:taxon-name-part><tp:taxon-name-part taxon-name-part-type="species" reg="galioides">galioides</tp:taxon-name-part></tp:taxon-name> Kunth.</comment></tp:nomenclature-citation><tp:nomenclature-citation><tp:taxon-name>
                  <tp:taxon-name-part taxon-name-part-type="genus" reg="Peperomia">Peperomia</tp:taxon-name-part>
                  <tp:taxon-name-part taxon-name-part-type="species" reg="jamesoni">jamesoni</tp:taxon-name-part>
                </tp:taxon-name><comment>Regel, Bull. Soc. Nat. Moscou 31: 544. 1858. Type: Ecuador, <italic>Jameson 814</italic> (holotype: G [not designated], isotypes: K, TCD).</comment></tp:nomenclature-citation><tp:nomenclature-citation><tp:taxon-name>
                  <tp:taxon-name-part taxon-name-part-type="genus" reg="Peperomia">Peperomia</tp:taxon-name-part>
                  <tp:taxon-name-part taxon-name-part-type="species" reg="agapatensis">agapatensis</tp:taxon-name-part>
                </tp:taxon-name><comment>C.DC., Prodromus 16: 455. 1869. Type: Perú, Junín, Agapata, <italic>Lechler 1934</italic> (holotype: G-DC; isotypes: G, GOET, K, MO, P, UPS, W).</comment></tp:nomenclature-citation><tp:nomenclature-citation><tp:taxon-name>
                  <tp:taxon-name-part taxon-name-part-type="genus" reg="Peperomia">Peperomia</tp:taxon-name-part>
                  <tp:taxon-name-part taxon-name-part-type="species" reg="galioides">galioides</tp:taxon-name-part>
                  <tp:taxon-name-part taxon-name-part-type="authority">Kunth</tp:taxon-name-part>
                  <tp:taxon-name-part taxon-name-part-type="infraspecific-rank">var.</tp:taxon-name-part>
                  <tp:taxon-name-part taxon-name-part-type="variety" reg="longifolia">longifolia</tp:taxon-name-part>
                </tp:taxon-name><comment>C.DC., Prodromus 16 (1): 464. 1869. Type: Bolivia, <italic>Mandon 1120</italic> (syntypes: G-DC, B).</comment></tp:nomenclature-citation><tp:nomenclature-citation><tp:taxon-name>
                  <tp:taxon-name-part taxon-name-part-type="genus" reg="Peperomia">Peperomia</tp:taxon-name-part>
                  <tp:taxon-name-part taxon-name-part-type="species" reg="galioides">galioides</tp:taxon-name-part>
                  <tp:taxon-name-part taxon-name-part-type="authority">Kunth</tp:taxon-name-part>
                  <tp:taxon-name-part taxon-name-part-type="infraspecific-rank">var.</tp:taxon-name-part>
                  <tp:taxon-name-part taxon-name-part-type="variety" reg="menkeana">menkeana</tp:taxon-name-part>
                </tp:taxon-name><comment>(Miq) C.DC., Prodromus 16 (1): 464. 1869. Type: Brazil, <italic>Menke 125</italic> (holotype: BR).</comment></tp:nomenclature-citation><tp:nomenclature-citation><tp:taxon-name>
                  <tp:taxon-name-part taxon-name-part-type="genus" reg="Peperomia">Peperomia</tp:taxon-name-part>
                  <tp:taxon-name-part taxon-name-part-type="species" reg="galioides">galioides</tp:taxon-name-part>
                  <tp:taxon-name-part taxon-name-part-type="authority">Kunth</tp:taxon-name-part>
                  <tp:taxon-name-part taxon-name-part-type="infraspecific-rank">var.</tp:taxon-name-part>
                  <tp:taxon-name-part taxon-name-part-type="variety" reg="nigro">nigro</tp:taxon-name-part>
                </tp:taxon-name><comment>-<italic>punctulata</italic> C.DC., Prodromus 16 (1): 464. 1869. Type: Brazil, Wawra 441, Ecuador, <italic>Jameson s.n.</italic> (syntype: K).</comment></tp:nomenclature-citation><tp:nomenclature-citation><tp:taxon-name>
                  <tp:taxon-name-part taxon-name-part-type="genus" reg="Peperomia">Peperomia</tp:taxon-name-part>
                  <tp:taxon-name-part taxon-name-part-type="species" reg="galioides">galioides</tp:taxon-name-part>
                  <tp:taxon-name-part taxon-name-part-type="authority">Kunth</tp:taxon-name-part>
                  <tp:taxon-name-part taxon-name-part-type="infraspecific-rank">var.</tp:taxon-name-part>
                  <tp:taxon-name-part taxon-name-part-type="variety" reg="aprica">aprica</tp:taxon-name-part>
                </tp:taxon-name><comment>Henschen. Nov. Act. Soc. Sci. Upsal. ser.3,8(2): 37. 1873. Type: Brazil, Minas Gerais, Caldas (Holotype: not designated).</comment></tp:nomenclature-citation><tp:nomenclature-citation><tp:taxon-name>
                  <tp:taxon-name-part taxon-name-part-type="genus" reg="Peperomia">Peperomia</tp:taxon-name-part>
                  <tp:taxon-name-part taxon-name-part-type="species" reg="galioides">galioides</tp:taxon-name-part>
                  <tp:taxon-name-part taxon-name-part-type="authority">Kunth</tp:taxon-name-part>
                  <tp:taxon-name-part taxon-name-part-type="infraspecific-rank">var.</tp:taxon-name-part>
                  <tp:taxon-name-part taxon-name-part-type="variety" reg="umbrosa">umbrosa</tp:taxon-name-part>
                </tp:taxon-name><comment>Henschen, Nov. Act. Soc. Sci. Upsal. ser.3,8(2):37. 1873. Type: Brazil, Minas Gerais, Caldas (Holotype: not designated).</comment></tp:nomenclature-citation><tp:nomenclature-citation><tp:taxon-name>
                  <tp:taxon-name-part taxon-name-part-type="genus" reg="Peperomia">Peperomia</tp:taxon-name-part>
                  <tp:taxon-name-part taxon-name-part-type="species" reg="subcorymbosa">subcorymbosa</tp:taxon-name-part>
                </tp:taxon-name><comment>Sodiro, Contrib. al Conoc. Fl. Ecuador. Monogr. 1 ed. 2:181. 1901. Type: Ecuador, Quito, El Alacatzo, <italic>Sodiro s.n.</italic> (holotype: Q, isotypes: G-DC, QPLS).</comment></tp:nomenclature-citation><tp:nomenclature-citation><tp:taxon-name>
                  <tp:taxon-name-part taxon-name-part-type="genus" reg="Peperomia">Peperomia</tp:taxon-name-part>
                  <tp:taxon-name-part taxon-name-part-type="species" reg="galioides">galioides</tp:taxon-name-part>
                  <tp:taxon-name-part taxon-name-part-type="authority">Kunth</tp:taxon-name-part>
                  <tp:taxon-name-part taxon-name-part-type="infraspecific-rank">var.</tp:taxon-name-part>
                  <tp:taxon-name-part taxon-name-part-type="variety" reg="saxicola">saxicola</tp:taxon-name-part>
                </tp:taxon-name><comment>C.DC., Bull. Her. Boissier ser. 2,1: 360. 1901. Type: Brazil, <italic>Schwacke 10279</italic> (holotype: G).</comment></tp:nomenclature-citation><tp:nomenclature-citation><tp:taxon-name>
                  <tp:taxon-name-part taxon-name-part-type="genus" reg="Peperomia">Peperomia</tp:taxon-name-part>
                  <tp:taxon-name-part taxon-name-part-type="species" reg="anisophylla">anisophylla</tp:taxon-name-part>
                </tp:taxon-name><comment>C.DC., Bot. Jahrb. 40: 266. 1908. Type: Perú, Lima, Matucana, <italic>Weberbauer 72</italic> (holotype: B, isotype: G).</comment></tp:nomenclature-citation><tp:nomenclature-citation><tp:taxon-name>
                  <tp:taxon-name-part taxon-name-part-type="genus" reg="Peperomia">Peperomia</tp:taxon-name-part>
                  <tp:taxon-name-part taxon-name-part-type="species" reg="galioides">galioides</tp:taxon-name-part>
                  <tp:taxon-name-part taxon-name-part-type="infraspecific-rank">var.</tp:taxon-name-part>
                  <tp:taxon-name-part taxon-name-part-type="variety" reg="aromatica">aromatica</tp:taxon-name-part>
                </tp:taxon-name><comment>C.DC., Bot. Jahrb. Syst. 40: 266. 1908. Type: Peru. Ancash, Caraz. <italic>Weberbauer 3227</italic> (holotype: B [lost?]; isotype: G-DC).</comment></tp:nomenclature-citation><tp:nomenclature-citation><tp:taxon-name>
                  <tp:taxon-name-part taxon-name-part-type="genus" reg="Peperomia">Peperomia</tp:taxon-name-part>
                  <tp:taxon-name-part taxon-name-part-type="species" reg="galioides">galioides</tp:taxon-name-part>
                  <tp:taxon-name-part taxon-name-part-type="authority">Kunth</tp:taxon-name-part>
                  <tp:taxon-name-part taxon-name-part-type="infraspecific-rank">var.</tp:taxon-name-part>
                  <tp:taxon-name-part taxon-name-part-type="variety" reg="minutifolia">minutifolia</tp:taxon-name-part>
                </tp:taxon-name><comment>C.DC. Ann. Cons. Jard. Bot. Gen. 21: 262. 1920. Type: Ecuador, Quito, Nanegal, <italic>Sodiro 2/52</italic> (holotype: G-DC).</comment></tp:nomenclature-citation><tp:nomenclature-citation><tp:taxon-name>
                  <tp:taxon-name-part taxon-name-part-type="genus" reg="Peperomia">Peperomia</tp:taxon-name-part>
                  <tp:taxon-name-part taxon-name-part-type="species" reg="granata">granata</tp:taxon-name-part>
                </tp:taxon-name><comment>Trel., Fedde Rep. Sp. Nov. 23: 24. 1926. Type: Cuba, Pico Turquino, <italic>Ekman 14590</italic> (lectotype: ILL [designated by <xref ref-type="bibr" rid="B29">Saralegui (2004)</xref>]; isolectotype: S).</comment></tp:nomenclature-citation><tp:nomenclature-citation><tp:taxon-name>
                  <tp:taxon-name-part taxon-name-part-type="genus" reg="Peperomia">Peperomia</tp:taxon-name-part>
                  <tp:taxon-name-part taxon-name-part-type="species" reg="galiifolia">galiifolia</tp:taxon-name-part>
                </tp:taxon-name><comment>Trel., Mem.N.Y. Bot.Gard. 7: 227. 1927. Type: Bolivia, La Paz, Pongo de Quime, <italic>White 166</italic> (holotype: NY).</comment></tp:nomenclature-citation><tp:nomenclature-citation><tp:taxon-name>
                  <tp:taxon-name-part taxon-name-part-type="genus" reg="Peperomia">Peperomia</tp:taxon-name-part>
                  <tp:taxon-name-part taxon-name-part-type="species" reg="okarana">okarana</tp:taxon-name-part>
                </tp:taxon-name><comment>Trel., Bull. Bot. Club. 55: 170. 1928. Type: Bolivia, La Paz, Larecaja, Okara, <italic>Tate 970</italic> (holotype: NY).</comment></tp:nomenclature-citation><tp:nomenclature-citation><tp:taxon-name>
                  <tp:taxon-name-part taxon-name-part-type="genus" reg="Peperomia">Peperomia</tp:taxon-name-part>
                  <tp:taxon-name-part taxon-name-part-type="species" reg="artatiflora">artatiflora</tp:taxon-name-part>
                </tp:taxon-name><comment>Trel., Flora of Peru [Macbride] 13(2): 23. 1936.Type: Perú, Palca, <italic>Stevens 47</italic> (holotype: ILL).</comment></tp:nomenclature-citation><tp:nomenclature-citation><tp:taxon-name>
                  <tp:taxon-name-part taxon-name-part-type="genus" reg="Peperomia">Peperomia</tp:taxon-name-part>
                  <tp:taxon-name-part taxon-name-part-type="species" reg="brachyiula">brachyiula</tp:taxon-name-part>
                </tp:taxon-name><comment>Trel., Flora of Peru [Macbride] 13(2): 26. 1936. Type: Perú, Lima, Matucana, <italic>Macbride 129</italic> (holotype: F, isotypes: G, ILL).</comment></tp:nomenclature-citation><tp:nomenclature-citation><tp:taxon-name>
                  <tp:taxon-name-part taxon-name-part-type="genus" reg="Peperomia">Peperomia</tp:taxon-name-part>
                  <tp:taxon-name-part taxon-name-part-type="species" reg="ceapanana">ceapanana</tp:taxon-name-part>
                </tp:taxon-name><comment>Trel., Flora of Peru [Macbride] 13(2): 28. 1936. Type: Perú, Cusco, Paucartambo, <italic>Herrera 1468</italic> (holotype:US).</comment></tp:nomenclature-citation><tp:nomenclature-citation><tp:taxon-name>
                  <tp:taxon-name-part taxon-name-part-type="genus" reg="Peperomia">Peperomia</tp:taxon-name-part>
                  <tp:taxon-name-part taxon-name-part-type="species" reg="chillonensis">chillonensis</tp:taxon-name-part>
                </tp:taxon-name><comment>Trel., Flora of Peru [Macbride]. 13(2): 30. 1936. Type: Perú, Lima, Canta, Obrajillo. <italic>Pennell 14413</italic> (holotype: F).</comment></tp:nomenclature-citation><tp:nomenclature-citation><tp:taxon-name>
                  <tp:taxon-name-part taxon-name-part-type="genus" reg="Peperomia">Peperomia</tp:taxon-name-part>
                  <tp:taxon-name-part taxon-name-part-type="species" reg="dendroides">dendroides</tp:taxon-name-part>
                </tp:taxon-name><comment>Trel., Flora of Peru [Macbride]. 13(2): 38. 1936. Type: Perú, Junín, Chaglla, <italic>Macbride 3640</italic> (holotype: F, isotypes: G, ILL, US).</comment></tp:nomenclature-citation><tp:nomenclature-citation><tp:taxon-name>
                  <tp:taxon-name-part taxon-name-part-type="genus" reg="Peperomia">Peperomia</tp:taxon-name-part>
                  <tp:taxon-name-part taxon-name-part-type="species" reg="distractiflora">distractiflora</tp:taxon-name-part>
                </tp:taxon-name><comment>Trel., Flora of Peru [Macbride] 13(2): 40. 1936. Type: Perú, Junín, Challhuapuquio, <italic>Stevens 214</italic> (holotype: ILL).</comment></tp:nomenclature-citation><tp:nomenclature-citation><tp:taxon-name>
                  <tp:taxon-name-part taxon-name-part-type="genus" reg="Peperomia">Peperomia</tp:taxon-name-part>
                  <tp:taxon-name-part taxon-name-part-type="species" reg="longispica">longispica</tp:taxon-name-part>
                </tp:taxon-name><comment>Trel., Flora of Peru [Macbride] 13(2): 59. 1936. Type: Perú, Huánuco, Muña, <italic>Macbride 3928</italic> (isotype: BM).</comment></tp:nomenclature-citation><tp:nomenclature-citation><tp:taxon-name>
                  <tp:taxon-name-part taxon-name-part-type="genus" reg="Peperomia">Peperomia</tp:taxon-name-part>
                  <tp:taxon-name-part taxon-name-part-type="species" reg="sanbuenaventurana">sanbuenaventurana</tp:taxon-name-part>
                </tp:taxon-name><comment>Trel., Flora of Peru [Macbride] 13(2): 91. 1936. Type: Perú, Lima, Canta, San Buenaventura. <italic>Pennell 14566</italic> (holotype: PH).</comment></tp:nomenclature-citation><tp:nomenclature-citation><tp:taxon-name>
                  <tp:taxon-name-part taxon-name-part-type="genus" reg="Peperomia">Peperomia</tp:taxon-name-part>
                  <tp:taxon-name-part taxon-name-part-type="species" reg="trullifolia">trullifolia</tp:taxon-name-part>
                </tp:taxon-name><comment>Trel., Flora of Peru [Macbride] 13(2): 102. 1936. Type: Perú, Cusco, Ollantaytambo, <italic>Cook 401</italic> (holotype: US).</comment></tp:nomenclature-citation><tp:nomenclature-citation><tp:taxon-name>
                  <tp:taxon-name-part taxon-name-part-type="genus" reg="Peperomia">Peperomia</tp:taxon-name-part>
                  <tp:taxon-name-part taxon-name-part-type="species" reg="inaequalifolia">inaequalifolia</tp:taxon-name-part>
                  <tp:taxon-name-part taxon-name-part-type="authority">Ruiz &amp; Pav.</tp:taxon-name-part>
                  <tp:taxon-name-part taxon-name-part-type="infraspecific-rank">var.</tp:taxon-name-part>
                  <tp:taxon-name-part taxon-name-part-type="variety" reg="galioides">galioides</tp:taxon-name-part>
                </tp:taxon-name><comment>(Kunth) Pino, Avonia 28(2): pages 45–49 (f.16–25). 2010. Type: Based on <tp:taxon-name><tp:taxon-name-part taxon-name-part-type="genus" reg="Peperomia">Peperomia</tp:taxon-name-part><tp:taxon-name-part taxon-name-part-type="species" reg="galioides">galioides</tp:taxon-name-part></tp:taxon-name> Kunth.</comment></tp:nomenclature-citation></tp:nomenclature-citation-list></tp:nomenclature><tp:treatment-sec sec-type="material" id="SECID0EI3AI"><title>Type.</title><p><bold>Colombia</bold>, dept. Cundinamarca, prov. Tequendama: “Crescit in montanis Regni Novogranatensis, juxta cataractam Tequendamae, alt. 1300 hexap. Floret Augusto” [Grows in mountains of Colombia, close to the Tequendama Waterfall, 2400 m, Flowers in August], <italic>Humboldt s/n</italic>, (isolectotype, designated by <xref ref-type="bibr" rid="B29">Saralegui (2004</xref>: 341: B-W [00762])).</p></tp:treatment-sec><tp:treatment-sec sec-type="distribution" id="SECID0EW3AI"><title>Distribution and habitat.</title><p>Montane forests of Mexico, Central America, Venezuela, Colombia, Ecuador, Peru, Bolivia, and Brazil, on rocks or terrestrial, always above 2200 m.</p></tp:treatment-sec><tp:treatment-sec sec-type="notes" id="SECID0E23AI"><title>Note.</title><p>This species belongs to <tp:taxon-name><tp:taxon-name-part taxon-name-part-type="genus" reg="Peperomia">Peperomia</tp:taxon-name-part><tp:taxon-name-part taxon-name-part-type="infraspecific-rank">subg.</tp:taxon-name-part><tp:taxon-name-part taxon-name-part-type="subgenus" reg="Micropiper">Micropiper</tp:taxon-name-part></tp:taxon-name> (Miq.) Miq. (<xref ref-type="bibr" rid="B10">Frenzke et al. 2015</xref>).</p></tp:treatment-sec><tp:treatment-sec sec-type="material" id="SECID0ES4AI"><title>Specimens examined.</title><p><bold>Peru, dept. Cajamarca, prov. Santa Cruz, dist. Catache</bold>: Udima, herbácea, creciendo sobre piedra, [herb growing on rocks] 2500 m, [<named-content xmlns:xlink="http://www.w3.org/1999/xlink" content-type="dwc:verbatimCoordinates" xlink:type="simple"><named-content content-type="geo-json" specific-use="{&#34;type&#34;:&#34;Point&#34;,&#34;coordinates&#34;:[-79.100306,-6.827306]}" id="NCID0E44AI" xlink:type="simple">06°49'38.3"S, 79°06'01.1"W</named-content></named-content>], 20 May 1987, <italic>J.Santisteban C. &amp; J. Guevara B. 087</italic> (HUT, F1995293). <bold>Prov. San Miguel, dist. Niepos</bold>: Road from La Florida to Niepos, 2240 m, <named-content xmlns:xlink="http://www.w3.org/1999/xlink" content-type="dwc:verbatimCoordinates" xlink:type="simple"><named-content content-type="geo-json" specific-use="{&#34;type&#34;:&#34;Point&#34;,&#34;coordinates&#34;:[-79.138250,-6.913611]}" id="NCID0EJ5AI" xlink:type="simple">06°54'49"S, 79°08'17.7"W</named-content></named-content>, 28 Aug 2022, <italic>G. Pino &amp; L.E. Alomía 3647</italic> (USM 330888); Dist. Calquis: Taulis Playa (Agua Blanca) 2650 m, [<named-content xmlns:xlink="http://www.w3.org/1999/xlink" content-type="dwc:verbatimCoordinates" xlink:type="simple"><named-content content-type="geo-json" specific-use="{&#34;type&#34;:&#34;Point&#34;,&#34;coordinates&#34;:[-78.989722,-6.935000]}" id="NCID0ET5AI" xlink:type="simple">06°56'06"S, 78°59'23"W</named-content></named-content>], 3 Jul 1986, <italic>J. Mostacero et al. 1143</italic> (HUT 22520, MO).</p></tp:treatment-sec><tp:treatment-sec><!--Section generated to contain objects referenced in tp:taxon-treatment.--><fig id="F5" position="float" orientation="portrait"><object-id xmlns:xlink="http://www.w3.org/1999/xlink" content-type="doi" xlink:type="simple">10.3897/phytokeys.225.99277.figure5</object-id><object-id xmlns:xlink="http://www.w3.org/1999/xlink" content-type="arpha" xlink:type="simple">E2C4D3B8-582C-508B-8964-F20A0F769394</object-id><label>Figure 5.</label><caption><p><italic><tp:taxon-name><tp:taxon-name-part taxon-name-part-type="genus" reg="Peperomia">Peperomia</tp:taxon-name-part></tp:taxon-name></italic> species that can be found in the Saña River Valley <bold>A</bold><italic><tp:taxon-name><tp:taxon-name-part taxon-name-part-type="genus" reg="Peperomia">P.</tp:taxon-name-part><tp:taxon-name-part taxon-name-part-type="species" reg="dolabriformis">dolabriformis</tp:taxon-name-part></tp:taxon-name></italic><bold>B</bold><italic><tp:taxon-name><tp:taxon-name-part taxon-name-part-type="genus" reg="Peperomia">P.</tp:taxon-name-part><tp:taxon-name-part taxon-name-part-type="species" reg="fraseri">fraseri</tp:taxon-name-part></tp:taxon-name></italic><bold>C</bold><italic><tp:taxon-name><tp:taxon-name-part taxon-name-part-type="genus" reg="Peperomia">P.</tp:taxon-name-part><tp:taxon-name-part taxon-name-part-type="species" reg="galioides">galioides</tp:taxon-name-part></tp:taxon-name></italic><bold>D</bold><italic><tp:taxon-name><tp:taxon-name-part taxon-name-part-type="genus" reg="Peperomia">P.</tp:taxon-name-part><tp:taxon-name-part taxon-name-part-type="species" reg="haematolepis">haematolepis</tp:taxon-name-part></tp:taxon-name></italic><bold>E</bold><italic><tp:taxon-name><tp:taxon-name-part taxon-name-part-type="genus" reg="Peperomia">P.</tp:taxon-name-part><tp:taxon-name-part taxon-name-part-type="species" reg="hispidula">hispidula</tp:taxon-name-part></tp:taxon-name></italic><bold>F</bold><italic><tp:taxon-name><tp:taxon-name-part taxon-name-part-type="genus" reg="Peperomia">P.</tp:taxon-name-part><tp:taxon-name-part taxon-name-part-type="species" reg="inaequalifolia">inaequalifolia</tp:taxon-name-part></tp:taxon-name></italic><bold>G</bold><italic><tp:taxon-name><tp:taxon-name-part taxon-name-part-type="genus" reg="Peperomia">P.</tp:taxon-name-part><tp:taxon-name-part taxon-name-part-type="species" reg="microphylla">microphylla</tp:taxon-name-part></tp:taxon-name></italic><bold>H</bold><italic><tp:taxon-name><tp:taxon-name-part taxon-name-part-type="genus" reg="Peperomia">P.</tp:taxon-name-part><tp:taxon-name-part taxon-name-part-type="species" reg="rotundata">rotundata</tp:taxon-name-part></tp:taxon-name></italic>.</p></caption><graphic xmlns:xlink="http://www.w3.org/1999/xlink" xlink:href="phytokeys-225-001_article-99277__-g005.jpg" position="float" orientation="portrait" xlink:type="simple" id="oo_839976.jpg"><uri content-type="original_file" xlink:type="simple">https://binary.pensoft.net/fig/839976</uri></graphic></fig></tp:treatment-sec><ref-list><ref id="B16"><mixed-citation xmlns:xlink="http://www.w3.org/1999/xlink" xlink:type="simple"><person-group><name name-style="western"><surname>Miquel</surname><given-names>FAW</given-names></name></person-group> (<year>1843</year>) Systema Piperacearum. H. A. Kramers, Rotterdam, 45–199. <ext-link xlink:type="simple" ext-link-type="doi" xlink:href="10.5962/bhl.title.151">https://doi.org/10.5962/bhl.title.151</ext-link></mixed-citation></ref><ref id="B29"><mixed-citation xmlns:xlink="http://www.w3.org/1999/xlink" xlink:type="simple"><person-group><name name-style="western"><surname>Saralegui</surname><given-names>BH</given-names></name></person-group> (<year>2004</year>) <source><tp:taxon-name><tp:taxon-name-part taxon-name-part-type="family">Piperaceae</tp:taxon-name-part></tp:taxon-name>. In: Greuter W, Rankin RR (Eds) Flora de la República de Cuba. Serie A, Plantas Vasculares Fascículo 9(3).</source><publisher-name>La Habana</publisher-name>, <publisher-loc>Königstein</publisher-loc>, <size units="page">54 pp</size>.</mixed-citation></ref><ref id="B10"><mixed-citation xmlns:xlink="http://www.w3.org/1999/xlink" xlink:type="simple"><person-group><name name-style="western"><surname>Frenzke</surname><given-names>L</given-names></name><name name-style="western"><surname>Scheiris</surname><given-names>E</given-names></name><name name-style="western"><surname>Pino</surname><given-names>G</given-names></name><name name-style="western"><surname>Symmank</surname><given-names>L</given-names></name><name name-style="western"><surname>Goetghebeur</surname><given-names>P</given-names></name><name name-style="western"><surname>Neinhuis</surname><given-names>C</given-names></name><name name-style="western"><surname>Wanke</surname><given-names>S</given-names></name><name name-style="western"><surname>Samain</surname><given-names>MS</given-names></name></person-group> (<year>2015</year>) <article-title>A revised infrageneric classification of the genus <italic><tp:taxon-name><tp:taxon-name-part taxon-name-part-type="genus">Peperomia</tp:taxon-name-part></tp:taxon-name></italic> Ruiz &amp; Pav. (<tp:taxon-name><tp:taxon-name-part taxon-name-part-type="family">Piperaceae</tp:taxon-name-part></tp:taxon-name>).</article-title><source>Taxon</source><volume>64</volume>(<issue>3</issue>): <fpage>424</fpage>–<lpage>444</lpage>. <ext-link xlink:type="simple" ext-link-type="doi" xlink:href="10.12705/643.4">https://doi.org/10.12705/643.4</ext-link></mixed-citation></ref></ref-list></tp:taxon-treatment>
