# Supplementary material for: ﻿Species of Peperomia (Piperaceae) from the Saña River Valley, Peru
Source: PhytoKeys. 2023 Apr 19;225:1–40. doi: 10.3897/phytokeys.225.99277 (PMC10209506; doi:10.3897/phytokeys.225.99277)
Supplement: XML Treatment for Peperomia hispidula [file phytokeys.225.99277-treatment9.xml]

<!DOCTYPE tp:taxon-treatment
  PUBLIC "-//TaxonX//DTD Taxonomic Treatment Publishing DTD v0 20100105//EN" "tax-treatment-NSO.dtd">
<tp:taxon-treatment xmlns:tp="http://www.plazi.org/taxpub"><tp:treatment-meta><kwd-group><label>Taxon classification</label><kwd>
                <named-content content-type="kingdom">Plantae</named-content>
              </kwd><kwd>
                <named-content content-type="order">Piperales</named-content>
              </kwd><kwd>
                <named-content content-type="family">Piperaceae</named-content>
              </kwd></kwd-group><mixed-citation publication-type="journal"><person-group><name><surname>Pino Infante</surname><given-names>Guillermo Eloy</given-names></name><name><surname>Samain</surname><given-names>Marie-Stéphanie</given-names></name><name><surname>Albán Castillo</surname><given-names>Joaquina Adelaida</given-names></name><name><surname>Alomía Collazos</surname><given-names>Luis Enrique Aarón</given-names></name></person-group><article-title>﻿Species of <italic><tp:taxon-name><tp:taxon-name-part taxon-name-part-type="genus" reg="Peperomia">Peperomia</tp:taxon-name-part></tp:taxon-name></italic> (<tp:taxon-name><tp:taxon-name-part taxon-name-part-type="family" reg="Piperaceae">Piperaceae</tp:taxon-name-part></tp:taxon-name>) from the Saña River Valley, Peru</article-title><source>PhytoKeys</source><day>19</day><month>04</month><year>2023</year><volume>225</volume><fpage>1</fpage><lpage>40</lpage><pub-id pub-id-type="doi">10.3897/phytokeys.225.99277</pub-id></mixed-citation></tp:treatment-meta><tp:nomenclature><label>﻿8.</label><tp:taxon-name>
              <object-id xmlns:xlink="http://www.w3.org/1999/xlink" content-type="arpha" xlink:type="simple">4B0B2059-FF56-5528-A28C-90FA087A407E</object-id>
              <tp:taxon-name-part taxon-name-part-type="genus" reg="Peperomia">Peperomia</tp:taxon-name-part>
              <tp:taxon-name-part taxon-name-part-type="species" reg="hispidula">hispidula</tp:taxon-name-part>
            </tp:taxon-name><tp:taxon-authority>(Sw.) A. Dietr., Sp. Pl. 1: 165. 1831.</tp:taxon-authority><xref ref-type="fig" rid="F5">Fig. 5E</xref><tp:nomenclature-citation-list><tp:nomenclature-citation><tp:taxon-name>
                  <tp:taxon-name-part taxon-name-part-type="genus" reg="Piper">Piper</tp:taxon-name-part>
                  <tp:taxon-name-part taxon-name-part-type="species" reg="hispidulum">hispidulum</tp:taxon-name-part>
                </tp:taxon-name><comment>Sw., Prodr. 15. 1788. Type: Jamaica, Swartz s.n. (holotype not designated: S) [Basionym for <tp:taxon-name><tp:taxon-name-part taxon-name-part-type="genus" reg="Peperomia">Peperomia</tp:taxon-name-part><tp:taxon-name-part taxon-name-part-type="species" reg="hispidula">hispidula</tp:taxon-name-part></tp:taxon-name> (Sw.) A.Dietr.] .</comment></tp:nomenclature-citation><tp:nomenclature-citation><tp:taxon-name>
                  <tp:taxon-name-part taxon-name-part-type="genus" reg="Acrocarpidium">Acrocarpidium</tp:taxon-name-part>
                  <tp:taxon-name-part taxon-name-part-type="species" reg="hispidulum">hispidulum</tp:taxon-name-part>
                </tp:taxon-name><comment>Miq., Syst. Piperac. 54. 1843 Type: Based on <tp:taxon-name><tp:taxon-name-part taxon-name-part-type="genus" reg="Piper">Piper</tp:taxon-name-part><tp:taxon-name-part taxon-name-part-type="species" reg="hispidulum">hispidulum</tp:taxon-name-part></tp:taxon-name> Sw.</comment></tp:nomenclature-citation><tp:nomenclature-citation><tp:taxon-name>
                  <tp:taxon-name-part taxon-name-part-type="genus" reg="Acrocarpidium">Acrocarpidium</tp:taxon-name-part>
                  <tp:taxon-name-part taxon-name-part-type="species" reg="sellowianum">sellowianum</tp:taxon-name-part>
                </tp:taxon-name><comment>Miq., Syst. Piperac. 55. 1843 [as ‘sellovianum’] Type: Brazil, Brasilia, Sellow s.n. (holotype: B [lost?], lectotype: U [designated <xref ref-type="bibr" rid="B40">Zanotti et al. (2012</xref>: 133)], isolectotypes: G, K, W).</comment></tp:nomenclature-citation><tp:nomenclature-citation><tp:taxon-name>
                  <tp:taxon-name-part taxon-name-part-type="genus" reg="Peperomia">Peperomia</tp:taxon-name-part>
                  <tp:taxon-name-part taxon-name-part-type="species" reg="tenera">tenera</tp:taxon-name-part>
                </tp:taxon-name><comment>Miq., Fl. Bras. [Martius] 4(1): 19. 1852. Type: Based on <tp:taxon-name><tp:taxon-name-part taxon-name-part-type="genus" reg="Acrocarpidium">Acrocarpidium</tp:taxon-name-part><tp:taxon-name-part taxon-name-part-type="species" reg="sellowianum">sellowianum</tp:taxon-name-part></tp:taxon-name> Miq.</comment></tp:nomenclature-citation><tp:nomenclature-citation><tp:taxon-name>
                  <tp:taxon-name-part taxon-name-part-type="genus" reg="Peperomia">Peperomia</tp:taxon-name-part>
                  <tp:taxon-name-part taxon-name-part-type="species" reg="muscophila">muscophila</tp:taxon-name-part>
                </tp:taxon-name><comment>C.DC., Journ. Bot. 4: 133. 1866. [as ‘muscophylla’] Type: Mexico, Tafalla s.n (holotype: G; isotypes: G-DC).</comment></tp:nomenclature-citation><tp:nomenclature-citation><tp:taxon-name>
                  <tp:taxon-name-part taxon-name-part-type="genus" reg="Peperomia">Peperomia</tp:taxon-name-part>
                  <tp:taxon-name-part taxon-name-part-type="species" reg="hispidula">hispidula</tp:taxon-name-part>
                </tp:taxon-name><comment>C.DC., Prodr.16:1:397. 1869. Based on <tp:taxon-name><tp:taxon-name-part taxon-name-part-type="genus" reg="Piper">Piper</tp:taxon-name-part><tp:taxon-name-part taxon-name-part-type="species" reg="hispidulum">hispidulum</tp:taxon-name-part></tp:taxon-name> Sw.</comment></tp:nomenclature-citation><tp:nomenclature-citation><tp:taxon-name>
                  <tp:taxon-name-part taxon-name-part-type="genus" reg="Peperomia">Peperomia</tp:taxon-name-part>
                  <tp:taxon-name-part taxon-name-part-type="species" reg="hispidula">hispidula</tp:taxon-name-part>
                  <tp:taxon-name-part taxon-name-part-type="infraspecific-rank">var.</tp:taxon-name-part>
                  <tp:taxon-name-part taxon-name-part-type="variety" reg="sellowiana">sellowiana</tp:taxon-name-part>
                </tp:taxon-name><comment>(Miq.) Dahlst. Kongl. Svenska Vetenskapsakad. Handl. 33(2): 14 . 1900. Type: Based on <tp:taxon-name><tp:taxon-name-part taxon-name-part-type="genus" reg="Acrocarpidium">Acrocarpidium</tp:taxon-name-part><tp:taxon-name-part taxon-name-part-type="species" reg="sellowianum">sellowianum</tp:taxon-name-part></tp:taxon-name> Miq.</comment></tp:nomenclature-citation><tp:nomenclature-citation><tp:taxon-name>
                  <tp:taxon-name-part taxon-name-part-type="genus" reg="Peperomia">Peperomia</tp:taxon-name-part>
                  <tp:taxon-name-part taxon-name-part-type="species" reg="hispidula">hispidula</tp:taxon-name-part>
                  <tp:taxon-name-part taxon-name-part-type="infraspecific-rank">var.</tp:taxon-name-part>
                  <tp:taxon-name-part taxon-name-part-type="variety" reg="swartziana">swartziana</tp:taxon-name-part>
                </tp:taxon-name><comment>Dahlst., Kongl. Svenska Vetenskapsakad. Handl. 33(2): 13.1900. Type: Based on <tp:taxon-name><tp:taxon-name-part taxon-name-part-type="genus" reg="Peperomia">Peperomia</tp:taxon-name-part><tp:taxon-name-part taxon-name-part-type="species" reg="hispidula">hispidula</tp:taxon-name-part></tp:taxon-name> C.DC.</comment></tp:nomenclature-citation><tp:nomenclature-citation><tp:taxon-name>
                  <tp:taxon-name-part taxon-name-part-type="genus" reg="Peperomia">Peperomia</tp:taxon-name-part>
                  <tp:taxon-name-part taxon-name-part-type="species" reg="hispidula">hispidula</tp:taxon-name-part>
                  <tp:taxon-name-part taxon-name-part-type="infraspecific-rank">var.</tp:taxon-name-part>
                  <tp:taxon-name-part taxon-name-part-type="variety" reg="swartziana">swartziana</tp:taxon-name-part>
                  <tp:taxon-name-part taxon-name-part-type="infraspecific-rank">f.</tp:taxon-name-part>
                  <tp:taxon-name-part taxon-name-part-type="form" reg="barbensis">barbensis</tp:taxon-name-part>
                </tp:taxon-name><comment>Dahlst., Kongl. Svenska Vetenskapsakad. Handl. 33(2): 14 .1900. Type: Costa Rica, Hoffmann 54 (holotype: B [lost?]).</comment></tp:nomenclature-citation><tp:nomenclature-citation><tp:taxon-name>
                  <tp:taxon-name-part taxon-name-part-type="genus" reg="Peperomia">Peperomia</tp:taxon-name-part>
                  <tp:taxon-name-part taxon-name-part-type="species" reg="perhispidula">perhispidula</tp:taxon-name-part>
                </tp:taxon-name><comment>C.DC., Bot. Jahrb. Syst. 40: 257. 1908). Type: Peru, Huacapistana, Weberbauer 2014 (holotype: B, F G-DC).</comment></tp:nomenclature-citation><tp:nomenclature-citation><tp:taxon-name>
                  <tp:taxon-name-part taxon-name-part-type="genus" reg="Peperomia">Peperomia</tp:taxon-name-part>
                  <tp:taxon-name-part taxon-name-part-type="species" reg="hispidula">hispidula</tp:taxon-name-part>
                  <tp:taxon-name-part taxon-name-part-type="infraspecific-rank">var.</tp:taxon-name-part>
                  <tp:taxon-name-part taxon-name-part-type="variety" reg="muscophila">muscophila</tp:taxon-name-part>
                </tp:taxon-name><comment>(C.DC.) C.DC., Candollea 1: 335 .1923. Type: based on <tp:taxon-name><tp:taxon-name-part taxon-name-part-type="genus" reg="Peperomia">Peperomia</tp:taxon-name-part><tp:taxon-name-part taxon-name-part-type="species" reg="muscophila">muscophila</tp:taxon-name-part></tp:taxon-name> C.DC.</comment></tp:nomenclature-citation><tp:nomenclature-citation><tp:taxon-name>
                  <tp:taxon-name-part taxon-name-part-type="genus" reg="Peperomia">Peperomia</tp:taxon-name-part>
                  <tp:taxon-name-part taxon-name-part-type="species" reg="hispidula">hispidula</tp:taxon-name-part>
                  <tp:taxon-name-part taxon-name-part-type="infraspecific-rank">var.</tp:taxon-name-part>
                  <tp:taxon-name-part taxon-name-part-type="variety" reg="perhispidula">perhispidula</tp:taxon-name-part>
                </tp:taxon-name><comment>Trelease &amp; Yuncker, Candollea 1: 335. 1923. Type: Based on <tp:taxon-name><tp:taxon-name-part taxon-name-part-type="genus" reg="Peperomia">Peperomia</tp:taxon-name-part><tp:taxon-name-part taxon-name-part-type="species" reg="perhispidula">perhispidula</tp:taxon-name-part></tp:taxon-name> C.DC.</comment></tp:nomenclature-citation><tp:nomenclature-citation><tp:taxon-name>
                  <tp:taxon-name-part taxon-name-part-type="genus" reg="Peperomia">Peperomia</tp:taxon-name-part>
                  <tp:taxon-name-part taxon-name-part-type="species" reg="hispidula">hispidula</tp:taxon-name-part>
                  <tp:taxon-name-part taxon-name-part-type="infraspecific-rank">var.</tp:taxon-name-part>
                  <tp:taxon-name-part taxon-name-part-type="variety" reg="ellipticifolia">ellipticifolia</tp:taxon-name-part>
                </tp:taxon-name><comment>Trelease &amp; Yuncker, <tp:taxon-name><tp:taxon-name-part taxon-name-part-type="genus" reg="Piper">Piper</tp:taxon-name-part></tp:taxon-name>. North. S. Amer. 2: 705. Pl. 626. 1950. Type: Colombia, Suratá, Killip &amp; Smith16580 (holotype: GH; isotypes: ILL, MA, NY, US).</comment></tp:nomenclature-citation></tp:nomenclature-citation-list></tp:nomenclature><tp:treatment-sec sec-type="material" id="SECID0EWMBI"><title>Type.</title><p><bold>Jamaica</bold>, In nemorosis humidis montium altissimorum coeruleorum Jamaicae. [In shaded moist elevated forest on Blue Mountains Peak of Jamaica, 2200 m, 18°6'N, 76°40'W], <italic>Swartz s.n.</italic> (holotype not designated: S!)</p></tp:treatment-sec><tp:treatment-sec sec-type="distribution" id="SECID0EANBI"><title>Distribution and habitat.</title><p>Terrestrial on humus near water courses, shaded, 1500–3000 m, in evergreen montane forests of West Indies, Mexico, Central America, and South America (except Chile). All the other collections in Peru are from the eastern slopes of the Andes; this is the only report for the western slopes.</p></tp:treatment-sec><tp:treatment-sec sec-type="notes" id="SECID0EFNBI"><title>Note.</title><p>This species belongs to <tp:taxon-name><tp:taxon-name-part taxon-name-part-type="genus" reg="Peperomia">Peperomia</tp:taxon-name-part><tp:taxon-name-part taxon-name-part-type="infraspecific-rank">subg.</tp:taxon-name-part><tp:taxon-name-part taxon-name-part-type="subgenus" reg="Hispidula">Hispidula</tp:taxon-name-part></tp:taxon-name> Frenzke &amp; Scheiris (<xref ref-type="bibr" rid="B10">Frenzke et al. 2015</xref>).</p></tp:treatment-sec><tp:treatment-sec sec-type="Specimen examined" id="SECID0E3NBI"><title>Specimen examined.</title><p><bold>Peru, dept. Cajamarca, prov. Santa Cruz, dist. Catache</bold>: Al norte del Chorro Blanco (Monteseco), borde de acequia [North of Chorro Blanco (Monteseco), border of stream] 1500 m, [<named-content xmlns:xlink="http://www.w3.org/1999/xlink" content-type="dwc:verbatimCoordinates" xlink:type="simple"><named-content content-type="geo-json" specific-use="{&#34;type&#34;:&#34;Point&#34;,&#34;coordinates&#34;:[-79.098250,-6.849611]}" id="NCID0EHOBI" xlink:type="simple">06°50'58.6"S, 79°05'53.7"W</named-content></named-content>], 20 Jan 1989, <italic>S. Leyva G. 008</italic> (F 2016256).</p></tp:treatment-sec><tp:treatment-sec><!--Section generated to contain objects referenced in tp:taxon-treatment.--><fig id="F5" position="float" orientation="portrait"><object-id xmlns:xlink="http://www.w3.org/1999/xlink" content-type="doi" xlink:type="simple">10.3897/phytokeys.225.99277.figure5</object-id><object-id xmlns:xlink="http://www.w3.org/1999/xlink" content-type="arpha" xlink:type="simple">E2C4D3B8-582C-508B-8964-F20A0F769394</object-id><label>Figure 5.</label><caption><p><italic><tp:taxon-name><tp:taxon-name-part taxon-name-part-type="genus" reg="Peperomia">Peperomia</tp:taxon-name-part></tp:taxon-name></italic> species that can be found in the Saña River Valley <bold>A</bold><italic><tp:taxon-name><tp:taxon-name-part taxon-name-part-type="genus" reg="Peperomia">P.</tp:taxon-name-part><tp:taxon-name-part taxon-name-part-type="species" reg="dolabriformis">dolabriformis</tp:taxon-name-part></tp:taxon-name></italic><bold>B</bold><italic><tp:taxon-name><tp:taxon-name-part taxon-name-part-type="genus" reg="Peperomia">P.</tp:taxon-name-part><tp:taxon-name-part taxon-name-part-type="species" reg="fraseri">fraseri</tp:taxon-name-part></tp:taxon-name></italic><bold>C</bold><italic><tp:taxon-name><tp:taxon-name-part taxon-name-part-type="genus" reg="Peperomia">P.</tp:taxon-name-part><tp:taxon-name-part taxon-name-part-type="species" reg="galioides">galioides</tp:taxon-name-part></tp:taxon-name></italic><bold>D</bold><italic><tp:taxon-name><tp:taxon-name-part taxon-name-part-type="genus" reg="Peperomia">P.</tp:taxon-name-part><tp:taxon-name-part taxon-name-part-type="species" reg="haematolepis">haematolepis</tp:taxon-name-part></tp:taxon-name></italic><bold>E</bold><italic><tp:taxon-name><tp:taxon-name-part taxon-name-part-type="genus" reg="Peperomia">P.</tp:taxon-name-part><tp:taxon-name-part taxon-name-part-type="species" reg="hispidula">hispidula</tp:taxon-name-part></tp:taxon-name></italic><bold>F</bold><italic><tp:taxon-name><tp:taxon-name-part taxon-name-part-type="genus" reg="Peperomia">P.</tp:taxon-name-part><tp:taxon-name-part taxon-name-part-type="species" reg="inaequalifolia">inaequalifolia</tp:taxon-name-part></tp:taxon-name></italic><bold>G</bold><italic><tp:taxon-name><tp:taxon-name-part taxon-name-part-type="genus" reg="Peperomia">P.</tp:taxon-name-part><tp:taxon-name-part taxon-name-part-type="species" reg="microphylla">microphylla</tp:taxon-name-part></tp:taxon-name></italic><bold>H</bold><italic><tp:taxon-name><tp:taxon-name-part taxon-name-part-type="genus" reg="Peperomia">P.</tp:taxon-name-part><tp:taxon-name-part taxon-name-part-type="species" reg="rotundata">rotundata</tp:taxon-name-part></tp:taxon-name></italic>.</p></caption><graphic xmlns:xlink="http://www.w3.org/1999/xlink" xlink:href="phytokeys-225-001_article-99277__-g005.jpg" position="float" orientation="portrait" xlink:type="simple" id="oo_839976.jpg"><uri content-type="original_file" xlink:type="simple">https://binary.pensoft.net/fig/839976</uri></graphic></fig></tp:treatment-sec><ref-list><ref id="B40"><mixed-citation xmlns:xlink="http://www.w3.org/1999/xlink" xlink:type="simple"><person-group><name name-style="western"><surname>Zanotti</surname><given-names>CA</given-names></name><name name-style="western"><surname>Suescún</surname><given-names>MA</given-names></name><name name-style="western"><surname>Mathieu</surname><given-names>G</given-names></name></person-group> (<year>2012</year>) <article-title>Sinopsis y novedades taxonómicas de <italic><tp:taxon-name><tp:taxon-name-part taxon-name-part-type="genus">Peperomia</tp:taxon-name-part></tp:taxon-name></italic> (<tp:taxon-name><tp:taxon-name-part taxon-name-part-type="family">Piperaceae</tp:taxon-name-part></tp:taxon-name>) en la Argentina.</article-title><source>Darwiniana</source><volume>50</volume>(<issue>1</issue>): <fpage>124</fpage>–<lpage>147</lpage>. <ext-link xlink:type="simple" ext-link-type="uri" xlink:href="https://www.redalyc.org/pdf/669/66923967008.pdf">https://www.redalyc.org/pdf/669/66923967008.pdf</ext-link></mixed-citation></ref><ref id="B10"><mixed-citation xmlns:xlink="http://www.w3.org/1999/xlink" xlink:type="simple"><person-group><name name-style="western"><surname>Frenzke</surname><given-names>L</given-names></name><name name-style="western"><surname>Scheiris</surname><given-names>E</given-names></name><name name-style="western"><surname>Pino</surname><given-names>G</given-names></name><name name-style="western"><surname>Symmank</surname><given-names>L</given-names></name><name name-style="western"><surname>Goetghebeur</surname><given-names>P</given-names></name><name name-style="western"><surname>Neinhuis</surname><given-names>C</given-names></name><name name-style="western"><surname>Wanke</surname><given-names>S</given-names></name><name name-style="western"><surname>Samain</surname><given-names>MS</given-names></name></person-group> (<year>2015</year>) <article-title>A revised infrageneric classification of the genus <italic><tp:taxon-name><tp:taxon-name-part taxon-name-part-type="genus">Peperomia</tp:taxon-name-part></tp:taxon-name></italic> Ruiz &amp; Pav. (<tp:taxon-name><tp:taxon-name-part taxon-name-part-type="family">Piperaceae</tp:taxon-name-part></tp:taxon-name>).</article-title><source>Taxon</source><volume>64</volume>(<issue>3</issue>): <fpage>424</fpage>–<lpage>444</lpage>. <ext-link xlink:type="simple" ext-link-type="doi" xlink:href="10.12705/643.4">https://doi.org/10.12705/643.4</ext-link></mixed-citation></ref></ref-list></tp:taxon-treatment>
