# Supplementary material for: ﻿Species of Peperomia (Piperaceae) from the Saña River Valley, Peru
Source: PhytoKeys. 2023 Apr 19;225:1–40. doi: 10.3897/phytokeys.225.99277 (PMC10209506; doi:10.3897/phytokeys.225.99277)
Supplement: XML Treatment for Peperomia inaequalifolia [file phytokeys.225.99277-treatment10.xml]

<!DOCTYPE tp:taxon-treatment
  PUBLIC "-//TaxonX//DTD Taxonomic Treatment Publishing DTD v0 20100105//EN" "tax-treatment-NSO.dtd">
<tp:taxon-treatment xmlns:tp="http://www.plazi.org/taxpub"><tp:treatment-meta><kwd-group><label>Taxon classification</label><kwd>
                <named-content content-type="kingdom">Plantae</named-content>
              </kwd><kwd>
                <named-content content-type="order">Piperales</named-content>
              </kwd><kwd>
                <named-content content-type="family">Piperaceae</named-content>
              </kwd></kwd-group><mixed-citation publication-type="journal"><person-group><name><surname>Pino Infante</surname><given-names>Guillermo Eloy</given-names></name><name><surname>Samain</surname><given-names>Marie-Stéphanie</given-names></name><name><surname>Albán Castillo</surname><given-names>Joaquina Adelaida</given-names></name><name><surname>Alomía Collazos</surname><given-names>Luis Enrique Aarón</given-names></name></person-group><article-title>﻿Species of <italic><tp:taxon-name><tp:taxon-name-part taxon-name-part-type="genus" reg="Peperomia">Peperomia</tp:taxon-name-part></tp:taxon-name></italic> (<tp:taxon-name><tp:taxon-name-part taxon-name-part-type="family" reg="Piperaceae">Piperaceae</tp:taxon-name-part></tp:taxon-name>) from the Saña River Valley, Peru</article-title><source>PhytoKeys</source><day>19</day><month>04</month><year>2023</year><volume>225</volume><fpage>1</fpage><lpage>40</lpage><pub-id pub-id-type="doi">10.3897/phytokeys.225.99277</pub-id></mixed-citation></tp:treatment-meta><tp:nomenclature><label>﻿9.</label><tp:taxon-name>
              <object-id xmlns:xlink="http://www.w3.org/1999/xlink" content-type="arpha" xlink:type="simple">93D4BB96-99BC-5502-AFA2-F9584E8D5D5C</object-id>
              <tp:taxon-name-part taxon-name-part-type="genus" reg="Peperomia">Peperomia</tp:taxon-name-part>
              <tp:taxon-name-part taxon-name-part-type="species" reg="inaequalifolia">inaequalifolia</tp:taxon-name-part>
            </tp:taxon-name><tp:taxon-authority>Ruiz &amp; Pav., Flora Peruviana &amp; Chilensis 1: 30, plat. 46 fig.a. 1798.</tp:taxon-authority><xref ref-type="fig" rid="F5">Fig. 5F</xref><tp:nomenclature-citation-list><tp:nomenclature-citation><tp:taxon-name>
                  <tp:taxon-name-part taxon-name-part-type="genus" reg="Piper">Piper</tp:taxon-name-part>
                  <tp:taxon-name-part taxon-name-part-type="species" reg="inaequalifolium">inaequalifolium</tp:taxon-name-part>
                </tp:taxon-name><comment>Vahl., Enum. Pl. 1: 355. 1804. Type: Based on <tp:taxon-name><tp:taxon-name-part taxon-name-part-type="genus" reg="Peperomia">Peperomia</tp:taxon-name-part><tp:taxon-name-part taxon-name-part-type="species" reg="inaequalifolia">inaequalifolia</tp:taxon-name-part></tp:taxon-name> Ruiz &amp; Pav.</comment></tp:nomenclature-citation><tp:nomenclature-citation><tp:taxon-name>
                  <tp:taxon-name-part taxon-name-part-type="genus" reg="Piper">Piper</tp:taxon-name-part>
                  <tp:taxon-name-part taxon-name-part-type="species" reg="aromaticum">aromaticum</tp:taxon-name-part>
                </tp:taxon-name><comment>Willd., Enum. Pl. Hort. Berol. Suppl.: 3. 1813. Type: Not mentioned.</comment></tp:nomenclature-citation><tp:nomenclature-citation><tp:taxon-name>
                  <tp:taxon-name-part taxon-name-part-type="genus" reg="Peperomia">Peperomia</tp:taxon-name-part>
                  <tp:taxon-name-part taxon-name-part-type="species" reg="chrysotricha">chrysotricha</tp:taxon-name-part>
                </tp:taxon-name><comment>Miq., Syst. Pip.:163. 1843. Type: Dombey 933 (holotype: P; isotype: U).</comment></tp:nomenclature-citation><tp:nomenclature-citation><tp:taxon-name>
                  <tp:taxon-name-part taxon-name-part-type="genus" reg="Peperomia">Peperomia</tp:taxon-name-part>
                  <tp:taxon-name-part taxon-name-part-type="species" reg="parvula">parvula</tp:taxon-name-part>
                </tp:taxon-name><comment>Sodiro, Piperac. Ecuator. 1: 139. 1900. Type: Sodiro s/n (Holotype not designated: G, P, Q).</comment></tp:nomenclature-citation><tp:nomenclature-citation><tp:taxon-name>
                  <tp:taxon-name-part taxon-name-part-type="genus" reg="Peperomia">Peperomia</tp:taxon-name-part>
                  <tp:taxon-name-part taxon-name-part-type="species" reg="fasciculata">fasciculata</tp:taxon-name-part>
                </tp:taxon-name><comment>Sodiro, Contrib. al Conoc. Fl. Ecuador Monog.1 ed. 3: 181. 1901. Type: Based on <tp:taxon-name><tp:taxon-name-part taxon-name-part-type="genus" reg="Peperomia">Peperomia</tp:taxon-name-part><tp:taxon-name-part taxon-name-part-type="species" reg="parvula">parvula</tp:taxon-name-part></tp:taxon-name> Sodiro.</comment></tp:nomenclature-citation><tp:nomenclature-citation><tp:taxon-name>
                  <tp:taxon-name-part taxon-name-part-type="genus" reg="Peperomia">Peperomia</tp:taxon-name-part>
                  <tp:taxon-name-part taxon-name-part-type="species" reg="galioides">galioides</tp:taxon-name-part>
                  <tp:taxon-name-part taxon-name-part-type="authority">Kunth</tp:taxon-name-part>
                  <tp:taxon-name-part taxon-name-part-type="infraspecific-rank">var.</tp:taxon-name-part>
                  <tp:taxon-name-part taxon-name-part-type="variety" reg="minutifolia">minutifolia</tp:taxon-name-part>
                </tp:taxon-name><comment>C.DC., Ann. Cons. Jard. Bot. Genève 21: 262. 1920. Type: Ecuador, Valle Nonegal. A. Sodiro 2/52 (holotype: G-DC).</comment></tp:nomenclature-citation><tp:nomenclature-citation><tp:taxon-name>
                  <tp:taxon-name-part taxon-name-part-type="genus" reg="Peperomia">Peperomia</tp:taxon-name-part>
                  <tp:taxon-name-part taxon-name-part-type="species" reg="atocongona">atocongona</tp:taxon-name-part>
                </tp:taxon-name><comment>Trel., Publ. Field Mus. Nat. Hist., Bot. Ser. [Macbride J.F.] 13(2): 24. 1936. Type: Peru. Lima: Atocongo. F.W. Pennelll 14752 (holotype: PH).</comment></tp:nomenclature-citation><tp:nomenclature-citation><tp:taxon-name>
                  <tp:taxon-name-part taxon-name-part-type="genus" reg="Peperomia">Peperomia</tp:taxon-name-part>
                  <tp:taxon-name-part taxon-name-part-type="species" reg="limaensis">limaensis</tp:taxon-name-part>
                </tp:taxon-name><comment>Trel., Publ. Field Mus. Nat. Hist., Bot. Ser. [Macbride J.F.] 13(2): 58. 1936. Type: Peru. Lima: San Gerónimo. J.F.Macbride 5920 (holotype: F).</comment></tp:nomenclature-citation><tp:nomenclature-citation><tp:taxon-name>
                  <tp:taxon-name-part taxon-name-part-type="genus" reg="Peperomia">Peperomia</tp:taxon-name-part>
                  <tp:taxon-name-part taxon-name-part-type="species" reg="pseudogalapagensis">pseudogalapagensis</tp:taxon-name-part>
                </tp:taxon-name><comment>Trel., Publ. Field Mus. Nat. Hist., Bot. Ser. [Macbride J.F.] 13(2): 79. 1936. Type: Peru. Lima: San Gerónimo. Wilkes Expl. Exped. 5920 (holotype: GH; isotype: K).</comment></tp:nomenclature-citation></tp:nomenclature-citation-list></tp:nomenclature><tp:treatment-sec sec-type="material" id="SECID0EEUBI"><title>Type.</title><p><bold>Peru</bold>, dept. Lima, prov. Lima, dist. Rimac: “Habitat Limae in collibus altis in Amancaes copiosa, dicitur Congona Zimarrona” [Grows in Lima in high hills, abundant in Loma de Amancaes, it is called Congona Cimarrona], Ruiz &amp; Pavón s/n: MA [29573]</p></tp:treatment-sec><tp:treatment-sec sec-type="distribution" id="SECID0EMUBI"><title>Distribution and habitat.</title><p>Coastal valleys of Peru and Galápagos (Ecuador) between 200 and 2000 m, in dry forests, almost always epiphytic on trunks, occasionally on rocks.</p></tp:treatment-sec><tp:treatment-sec sec-type="notes" id="SECID0ERUBI"><title>Note.</title><p>This species belongs to <tp:taxon-name><tp:taxon-name-part taxon-name-part-type="genus" reg="Peperomia">Peperomia</tp:taxon-name-part><tp:taxon-name-part taxon-name-part-type="infraspecific-rank">subg.</tp:taxon-name-part><tp:taxon-name-part taxon-name-part-type="subgenus" reg="Micropiper">Micropiper</tp:taxon-name-part></tp:taxon-name> (Miq.) Miq. (<xref ref-type="bibr" rid="B10">Frenzke et al. 2015</xref>).</p></tp:treatment-sec><tp:treatment-sec sec-type="material" id="SECID0EIVBI"><title>Specimens examined.</title><p><bold>Peru, dept. Cajamarca, prov. Santa Cruz, dist. Catache</bold>: Monteseco, 3 km NE, epífito, sobre tronco de árbol [epiphytic, on tree trunk] 1850 m, [<named-content xmlns:xlink="http://www.w3.org/1999/xlink" content-type="dwc:verbatimCoordinates" xlink:type="simple"><named-content content-type="geo-json" specific-use="{&#34;type&#34;:&#34;Point&#34;,&#34;coordinates&#34;:[-79.104000,-6.844833]}" id="NCID0ETVBI" xlink:type="simple">06°50'41.4"S, 79°06'14.4"W</named-content></named-content>], 5 May 1987, <italic>J. Santisteban C. &amp; J. Guevara B. 004</italic> (HUT 24701, F1995288); Arriba de Monteseco, sobre árbol de <italic><tp:taxon-name><tp:taxon-name-part taxon-name-part-type="genus" reg="Erythrina">Erythrina</tp:taxon-name-part></tp:taxon-name></italic> [Above Monteseco, on <italic><tp:taxon-name><tp:taxon-name-part taxon-name-part-type="genus" reg="Erythrina">Erythrina</tp:taxon-name-part></tp:taxon-name></italic> tree] 1350 m, [<named-content xmlns:xlink="http://www.w3.org/1999/xlink" content-type="dwc:verbatimCoordinates" xlink:type="simple"><named-content content-type="geo-json" specific-use="{&#34;type&#34;:&#34;Point&#34;,&#34;coordinates&#34;:[-79.109250,-6.854944]}" id="NCID0ELWBI" xlink:type="simple">06°51'17.8"S, 79°06'33.3"W</named-content></named-content>], 10 Oct 1993, <italic>S. Leyva et al. 904</italic> (HAO, F 2165067) <bold>Prov. San Miguel, dist. Niepos</bold>: Road from La Florida to Monte Seco (Naranjo), 15.6 km from La Florida, 1700 m, <named-content xmlns:xlink="http://www.w3.org/1999/xlink" content-type="dwc:verbatimCoordinates" xlink:type="simple"><named-content content-type="geo-json" specific-use="{&#34;type&#34;:&#34;Point&#34;,&#34;coordinates&#34;:[-79.137500,-6.902222]}" id="NCID0EXWBI" xlink:type="simple">06°54'08"S, 79°08'15"W</named-content></named-content>, 1 Mar 2009, <italic>G. Mathieu &amp; L. Symmank 166</italic>. (USM 255775). Road from Naranjo to La Florida, 1316 m, <named-content xmlns:xlink="http://www.w3.org/1999/xlink" content-type="dwc:verbatimCoordinates" xlink:type="simple"><named-content content-type="geo-json" specific-use="{&#34;type&#34;:&#34;Point&#34;,&#34;coordinates&#34;:[-79.112722,-6.885722]}" id="NCID0EBXBI" xlink:type="simple">06°53'08.6"S, 79°06'45.8"W</named-content></named-content>, 26 Jul 2020, <italic>G. Pino &amp; L.E. Alomía 3227</italic> (observed). Same road, 1291 m, <named-content xmlns:xlink="http://www.w3.org/1999/xlink" content-type="dwc:verbatimCoordinates" xlink:type="simple"><named-content content-type="geo-json" specific-use="{&#34;type&#34;:&#34;Point&#34;,&#34;coordinates&#34;:[-79.113639,-6.885750]}" id="NCID0ELXBI" xlink:type="simple">06°53'08.7"S, 79°06'49.1"W</named-content></named-content>, 26 Jul 2020, <italic>G. Pino &amp; L.E. Alomía 3228</italic> (observed). Idem. 1265 m, <named-content xmlns:xlink="http://www.w3.org/1999/xlink" content-type="dwc:verbatimCoordinates" xlink:type="simple"><named-content content-type="geo-json" specific-use="{&#34;type&#34;:&#34;Point&#34;,&#34;coordinates&#34;:[-79.114222,-6.884611]}" id="NCID0EVXBI" xlink:type="simple">06°53'04.6"S, 79°06'51.2"W</named-content></named-content>, 26 Jul 2020, <italic>G. Pino &amp; L.E. Alomía 3229</italic> (observed). Road from La Florida to Niepos, 1297 m, <named-content xmlns:xlink="http://www.w3.org/1999/xlink" content-type="dwc:verbatimCoordinates" xlink:type="simple"><named-content content-type="geo-json" specific-use="{&#34;type&#34;:&#34;Point&#34;,&#34;coordinates&#34;:[-79.113222,-6.885250]}" id="NCID0E6XBI" xlink:type="simple">06°53'06.9"S, 79°06'47.6"W</named-content></named-content>, 28 Aug 2022, <italic>G. Pino &amp; L.E. Alomía 3640</italic>. (USM 330884).</p></tp:treatment-sec><tp:treatment-sec><!--Section generated to contain objects referenced in tp:taxon-treatment.--><fig id="F5" position="float" orientation="portrait"><object-id xmlns:xlink="http://www.w3.org/1999/xlink" content-type="doi" xlink:type="simple">10.3897/phytokeys.225.99277.figure5</object-id><object-id xmlns:xlink="http://www.w3.org/1999/xlink" content-type="arpha" xlink:type="simple">E2C4D3B8-582C-508B-8964-F20A0F769394</object-id><label>Figure 5.</label><caption><p><italic><tp:taxon-name><tp:taxon-name-part taxon-name-part-type="genus" reg="Peperomia">Peperomia</tp:taxon-name-part></tp:taxon-name></italic> species that can be found in the Saña River Valley <bold>A</bold><italic><tp:taxon-name><tp:taxon-name-part taxon-name-part-type="genus" reg="Peperomia">P.</tp:taxon-name-part><tp:taxon-name-part taxon-name-part-type="species" reg="dolabriformis">dolabriformis</tp:taxon-name-part></tp:taxon-name></italic><bold>B</bold><italic><tp:taxon-name><tp:taxon-name-part taxon-name-part-type="genus" reg="Peperomia">P.</tp:taxon-name-part><tp:taxon-name-part taxon-name-part-type="species" reg="fraseri">fraseri</tp:taxon-name-part></tp:taxon-name></italic><bold>C</bold><italic><tp:taxon-name><tp:taxon-name-part taxon-name-part-type="genus" reg="Peperomia">P.</tp:taxon-name-part><tp:taxon-name-part taxon-name-part-type="species" reg="galioides">galioides</tp:taxon-name-part></tp:taxon-name></italic><bold>D</bold><italic><tp:taxon-name><tp:taxon-name-part taxon-name-part-type="genus" reg="Peperomia">P.</tp:taxon-name-part><tp:taxon-name-part taxon-name-part-type="species" reg="haematolepis">haematolepis</tp:taxon-name-part></tp:taxon-name></italic><bold>E</bold><italic><tp:taxon-name><tp:taxon-name-part taxon-name-part-type="genus" reg="Peperomia">P.</tp:taxon-name-part><tp:taxon-name-part taxon-name-part-type="species" reg="hispidula">hispidula</tp:taxon-name-part></tp:taxon-name></italic><bold>F</bold><italic><tp:taxon-name><tp:taxon-name-part taxon-name-part-type="genus" reg="Peperomia">P.</tp:taxon-name-part><tp:taxon-name-part taxon-name-part-type="species" reg="inaequalifolia">inaequalifolia</tp:taxon-name-part></tp:taxon-name></italic><bold>G</bold><italic><tp:taxon-name><tp:taxon-name-part taxon-name-part-type="genus" reg="Peperomia">P.</tp:taxon-name-part><tp:taxon-name-part taxon-name-part-type="species" reg="microphylla">microphylla</tp:taxon-name-part></tp:taxon-name></italic><bold>H</bold><italic><tp:taxon-name><tp:taxon-name-part taxon-name-part-type="genus" reg="Peperomia">P.</tp:taxon-name-part><tp:taxon-name-part taxon-name-part-type="species" reg="rotundata">rotundata</tp:taxon-name-part></tp:taxon-name></italic>.</p></caption><graphic xmlns:xlink="http://www.w3.org/1999/xlink" xlink:href="phytokeys-225-001_article-99277__-g005.jpg" position="float" orientation="portrait" xlink:type="simple" id="oo_839976.jpg"><uri content-type="original_file" xlink:type="simple">https://binary.pensoft.net/fig/839976</uri></graphic></fig></tp:treatment-sec><ref-list><ref id="B10"><mixed-citation xmlns:xlink="http://www.w3.org/1999/xlink" xlink:type="simple"><person-group><name name-style="western"><surname>Frenzke</surname><given-names>L</given-names></name><name name-style="western"><surname>Scheiris</surname><given-names>E</given-names></name><name name-style="western"><surname>Pino</surname><given-names>G</given-names></name><name name-style="western"><surname>Symmank</surname><given-names>L</given-names></name><name name-style="western"><surname>Goetghebeur</surname><given-names>P</given-names></name><name name-style="western"><surname>Neinhuis</surname><given-names>C</given-names></name><name name-style="western"><surname>Wanke</surname><given-names>S</given-names></name><name name-style="western"><surname>Samain</surname><given-names>MS</given-names></name></person-group> (<year>2015</year>) <article-title>A revised infrageneric classification of the genus <italic><tp:taxon-name><tp:taxon-name-part taxon-name-part-type="genus">Peperomia</tp:taxon-name-part></tp:taxon-name></italic> Ruiz &amp; Pav. (<tp:taxon-name><tp:taxon-name-part taxon-name-part-type="family">Piperaceae</tp:taxon-name-part></tp:taxon-name>).</article-title><source>Taxon</source><volume>64</volume>(<issue>3</issue>): <fpage>424</fpage>–<lpage>444</lpage>. <ext-link xlink:type="simple" ext-link-type="doi" xlink:href="10.12705/643.4">https://doi.org/10.12705/643.4</ext-link></mixed-citation></ref></ref-list></tp:taxon-treatment>
