# Supplementary material for: ﻿Species of Peperomia (Piperaceae) from the Saña River Valley, Peru
Source: PhytoKeys. 2023 Apr 19;225:1–40. doi: 10.3897/phytokeys.225.99277 (PMC10209506; doi:10.3897/phytokeys.225.99277)
Supplement: XML Treatment for Peperomia pilocarpa [file phytokeys.225.99277-treatment12.xml]

<!DOCTYPE tp:taxon-treatment
  PUBLIC "-//TaxonX//DTD Taxonomic Treatment Publishing DTD v0 20100105//EN" "tax-treatment-NSO.dtd">
<tp:taxon-treatment xmlns:tp="http://www.plazi.org/taxpub"><tp:treatment-meta><kwd-group><label>Taxon classification</label><kwd>
                <named-content content-type="kingdom">Plantae</named-content>
              </kwd><kwd>
                <named-content content-type="order">Piperales</named-content>
              </kwd><kwd>
                <named-content content-type="family">Piperaceae</named-content>
              </kwd></kwd-group><mixed-citation publication-type="journal"><person-group><name><surname>Pino Infante</surname><given-names>Guillermo Eloy</given-names></name><name><surname>Samain</surname><given-names>Marie-Stéphanie</given-names></name><name><surname>Albán Castillo</surname><given-names>Joaquina Adelaida</given-names></name><name><surname>Alomía Collazos</surname><given-names>Luis Enrique Aarón</given-names></name></person-group><article-title>﻿Species of <italic><tp:taxon-name><tp:taxon-name-part taxon-name-part-type="genus" reg="Peperomia">Peperomia</tp:taxon-name-part></tp:taxon-name></italic> (<tp:taxon-name><tp:taxon-name-part taxon-name-part-type="family" reg="Piperaceae">Piperaceae</tp:taxon-name-part></tp:taxon-name>) from the Saña River Valley, Peru</article-title><source>PhytoKeys</source><day>19</day><month>04</month><year>2023</year><volume>225</volume><fpage>1</fpage><lpage>40</lpage><pub-id pub-id-type="doi">10.3897/phytokeys.225.99277</pub-id></mixed-citation></tp:treatment-meta><tp:nomenclature><label>﻿11.</label><tp:taxon-name>
              <object-id xmlns:xlink="http://www.w3.org/1999/xlink" content-type="arpha" xlink:type="simple">40575DCB-4F94-5CF2-8E07-2218A04617A2</object-id>
              <tp:taxon-name-part taxon-name-part-type="genus" reg="Peperomia">Peperomia</tp:taxon-name-part>
              <tp:taxon-name-part taxon-name-part-type="species" reg="pilocarpa">pilocarpa</tp:taxon-name-part>
              <object-id xmlns:xlink="http://www.w3.org/1999/xlink" content-type="ipni" xlink:type="simple">urn:lsid:ipni.org:names:77317652-1</object-id>
            </tp:taxon-name><tp:taxon-authority>Pino, Samain &amp; L.E. Alomía</tp:taxon-authority><tp:taxon-status xmlns:xlink="http://www.w3.org/1999/xlink" xlink:type="simple">sp. nov.</tp:taxon-status><xref ref-type="fig" rid="F7">Fig. 7A–G</xref></tp:nomenclature><tp:treatment-sec sec-type="material" id="SECID0E35BI"><title>Type.</title><p><bold>Peru</bold>, Dept. Cajamarca, prov. San Miguel, dist. Niepos: road from La Florida to Niepos, 1613 m, <named-content xmlns:xlink="http://www.w3.org/1999/xlink" content-type="dwc:verbatimCoordinates" xlink:type="simple"><named-content content-type="geo-json" specific-use="{&#34;type&#34;:&#34;Point&#34;,&#34;coordinates&#34;:[-79.125972,-6.900917]}" id="NCID0EH6BI" xlink:type="simple">06°54'03.3"S, 79°07'33.5"W</named-content></named-content>, 26 Jul 2020, <italic>G. Pino &amp; L.E. Alomía 3217</italic> (USM 333265!); Same collection, 28 Aug 2022, <italic>G. Pino et al. 3646</italic> (USM 333266!).</p><fig id="F7" position="float" orientation="portrait"><object-id xmlns:xlink="http://www.w3.org/1999/xlink" content-type="doi" xlink:type="simple">10.3897/phytokeys.225.99277.figure7</object-id><object-id xmlns:xlink="http://www.w3.org/1999/xlink" content-type="arpha" xlink:type="simple">DE759F38-E8BA-57FF-A57A-14C0966F86ED</object-id><label>Figure 7.</label><caption><p><italic><tp:taxon-name><tp:taxon-name-part taxon-name-part-type="genus" reg="Peperomia">Peperomia</tp:taxon-name-part><tp:taxon-name-part taxon-name-part-type="species" reg="pilocarpa">pilocarpa</tp:taxon-name-part></tp:taxon-name></italic><bold>A</bold> plant in habitat with assurgent stems <bold>B</bold> decumbent plant <bold>C</bold> young plants showing terminal inflorescence <bold>D</bold> plant <italic>ex-situ</italic> in anthesis showing normal inflorescence and inflorescence with galls <bold>E</bold> detail of leaves <bold>F</bold> spadix at the beginning of anthesis <bold>G</bold> mature spadix with galls and seeds. Details: (above, normal seed; below, gall with trichomes).</p></caption><graphic xmlns:xlink="http://www.w3.org/1999/xlink" xlink:href="phytokeys-225-001_article-99277__-g007.jpg" position="float" orientation="portrait" xlink:type="simple" id="oo_839978.jpg"><uri content-type="original_file" xlink:type="simple">https://binary.pensoft.net/fig/839978</uri></graphic></fig></tp:treatment-sec><tp:treatment-sec sec-type="diagnosis" id="SECID0EYACI"><title>Diagnosis.</title><p>Perennial, semi-succulent, prostate caespitose herb similar in habit to <italic><tp:taxon-name><tp:taxon-name-part taxon-name-part-type="genus" reg="Peperomia">P.</tp:taxon-name-part><tp:taxon-name-part taxon-name-part-type="species" reg="cacaophila">cacaophila</tp:taxon-name-part></tp:taxon-name></italic>, but differs mainly in leaf shape, which is widely obovate to elliptic or rotundate and sometimes slightly acuminate, compared to the ovate lamina and constantly acuminate apex of this species, leaves are flatter and less succulent, slightly puberulous compared to the canaliculate, glossy leaves of <italic><tp:taxon-name><tp:taxon-name-part taxon-name-part-type="genus" reg="Peperomia">P.</tp:taxon-name-part><tp:taxon-name-part taxon-name-part-type="species" reg="cacaophila">cacaophila</tp:taxon-name-part></tp:taxon-name></italic>. Stems are not terete as in this species but with two low prominent wings. Seeds are dimorphic, normal seeds are very similar in shape to the seeds of <italic><tp:taxon-name><tp:taxon-name-part taxon-name-part-type="genus" reg="Peperomia">P.</tp:taxon-name-part><tp:taxon-name-part taxon-name-part-type="species" reg="sagasteguii">sagasteguii</tp:taxon-name-part></tp:taxon-name></italic>, modified seeds (probably galls) are conspicuous, large up to 2.5 mm long, bright green to brownish, densely covered with white trichomes.</p></tp:treatment-sec><tp:treatment-sec sec-type="description" id="SECID0E6BCI"><title>Description.</title><p>Perennial semi succulent terrestrial or semiepiphytic <bold><italic>herb</italic></bold>, living in the shade and on abundant decayed vegetal matter, 10–15 cm tall, up to 25 cm when flowering. <bold><italic>Roots</italic></bold> basal and from basal nodes, very fibrous, light gray, 0.2–0.3 mm diam., 1–3 cm long. <bold><italic>Stem</italic></bold> mainly prostate, straight, procumbent when vegetative and decumbent sometimes at tips, up to 45 cm long or more, subterete, 2.5–3.5 mm diam. at the base, gradually tapering to 1.5–2 mm at the apex, dull olive green, reddish where exposed, with two not very prominent longitudinal wings decurrent with leaf petioles, internodes 1–5 cm, rarely with alternate branches from the base or every 10–15 cm. <bold><italic>Leaves</italic></bold> alternate, spirally attached one per internode, glabrous to slightly puberulous, present all along the stem; petiole circular in section, 0.8–1.5 cm long, 1–1.5 mm diam., with two lateral not prominent wings decurrent with stem, straight or slightly recurvate, lamina flat, widely obovate to oblong, (2–) 3–6 cm long, 1–3.5 mm thick, (1–)1.5–2.5 cm wide at distal third, (1.5–)2.8–3.8 cm wide at the middle, (1–)2–3 cm wide at proximal third, apex acute, obtuse in some leaves and slightly acuminate in larger leaves, subemarginate at tip, base rounded; adaxially dull green, 3-palmatinerved, nerves slightly depressed; margin completely entire; abaxially light green, obscurely 3-palmatinerved, central nerve and proximal thirds of lateral nerves somewhat darker in color. <bold><italic>Inflorescence</italic></bold> a single terminal spadix appearing from November to December; peduncle terete or slightly funnel-shaped distally, sometimes reddish and obscurely furrowed, 7–12 mm long, 2–2.5 mm diam., with a small oval bract at the base, similar to leaves, <bold><italic>rachis</italic></bold> 6–10 cm long, 1.5–2.5 mm diam., light green. <bold><italic>Floral bracts</italic></bold> narrowly oval to subpentagonal, subacute, light green, 0.6–0.7 mm long, 0.5–0.6 mm wide. <bold><italic>Stamens</italic></bold>: filaments transparent, 0.2 mm diam., 0.4–0.5 mm long, anthers ovoid, 0.4–0.45 mm long, 0.25–0.3 mm wide, bright red at first, then white. Normal <bold><italic>fruit</italic></bold> globose, 0.7–0.8 mm long, 0.6–0.7 mm diam., brown, covered of white 0.05 mm long whitish papillae up to distal third of fruit, style conical, light brown. Modified <bold><italic>fruit</italic></bold>, 2–2.5 mm long, 1.2–1.5 mm diam., bright green to brownish, minutely and densely covered with white 0.1–0.2 long trichomes, style prominent, bright green, 0.2–0.25 mm long, 0.3–0.4 mm diam., stigma dark, ripening from February to July.</p></tp:treatment-sec><tp:treatment-sec sec-type="distribution" id="SECID0EDDCI"><title>Distribution and habitat.</title><p>Plants grow from 1500 to 1600 m of the middle course of the Saña River valley, in the remnants of montane forest, mostly epiphytic.</p></tp:treatment-sec><tp:treatment-sec sec-type="phenology" id="SECID0EIDCI"><title>Phenology.</title><p>Inflorescences appear from October to March; fruits ripen from November to April.</p></tp:treatment-sec><tp:treatment-sec sec-type="etymology" id="SECID0ENDCI"><title>Etymology.</title><p>The epithet recalls the hairy surface of the modified fruits of this species, from the Latin <italic>pilus</italic> (hair) and Greek <italic>καρπός</italic> (fruit).</p></tp:treatment-sec><tp:treatment-sec sec-type="notes" id="SECID0EXDCI"><title>Notes.</title><p>This specimen at first was considered a probable hybrid because it shows intermediate features between <italic><tp:taxon-name><tp:taxon-name-part taxon-name-part-type="genus" reg="Peperomia">P.</tp:taxon-name-part><tp:taxon-name-part taxon-name-part-type="species" reg="emarginulata">emarginulata</tp:taxon-name-part></tp:taxon-name></italic> and <italic><tp:taxon-name><tp:taxon-name-part taxon-name-part-type="genus" reg="Peperomia">P.</tp:taxon-name-part><tp:taxon-name-part taxon-name-part-type="species" reg="cacaophila">cacaophila</tp:taxon-name-part></tp:taxon-name></italic>. However, although those two species share their habitat to some extent they are found at lower altitudes and never close to <italic><tp:taxon-name><tp:taxon-name-part taxon-name-part-type="genus" reg="Peperomia">P.</tp:taxon-name-part><tp:taxon-name-part taxon-name-part-type="species" reg="pilocarpa">pilocarpa</tp:taxon-name-part></tp:taxon-name></italic>. Instead, this species appears within the range of <italic><tp:taxon-name><tp:taxon-name-part taxon-name-part-type="genus" reg="Peperomia">P.</tp:taxon-name-part><tp:taxon-name-part taxon-name-part-type="species" reg="vivipara">vivipara</tp:taxon-name-part></tp:taxon-name></italic>, but it seems not to be related to it. Another interesting fact is that most fruits are modified to form hairy galls. The etiology of these galls remains unknown.</p><p>This species belongs to <tp:taxon-name><tp:taxon-name-part taxon-name-part-type="genus" reg="Peperomia">Peperomia</tp:taxon-name-part><tp:taxon-name-part taxon-name-part-type="infraspecific-rank">subg.</tp:taxon-name-part><tp:taxon-name-part taxon-name-part-type="subgenus" reg="Micropiper">Micropiper</tp:taxon-name-part></tp:taxon-name> (Miq.) Miq. (<xref ref-type="bibr" rid="B10">Frenzke et al. 2015</xref>).</p></tp:treatment-sec><tp:treatment-sec sec-type="Additional specimen examined" id="SECID0E3FCI"><title>Additional specimen examined.</title><p><bold>Peru, dept. Cajamarca, Prov. San Miguel, dist. La Florida</bold>: Road from Monteseco to Chorro Blanco, 1545 m, <named-content xmlns:xlink="http://www.w3.org/1999/xlink" content-type="dwc:verbatimCoordinates" xlink:type="simple"><named-content content-type="geo-json" specific-use="{&#34;type&#34;:&#34;Point&#34;,&#34;coordinates&#34;:[-79.106528,-6.847583]}" id="NCID0EHGCI" xlink:type="simple">6°50'51.3"S, 79°06'23.5"W</named-content></named-content>, 10 Feb 2023, <italic>G. Pino &amp; L.E.Alomía 3830</italic>, (USM 333267).</p></tp:treatment-sec><ref-list><ref id="B10"><mixed-citation xmlns:xlink="http://www.w3.org/1999/xlink" xlink:type="simple"><person-group><name name-style="western"><surname>Frenzke</surname><given-names>L</given-names></name><name name-style="western"><surname>Scheiris</surname><given-names>E</given-names></name><name name-style="western"><surname>Pino</surname><given-names>G</given-names></name><name name-style="western"><surname>Symmank</surname><given-names>L</given-names></name><name name-style="western"><surname>Goetghebeur</surname><given-names>P</given-names></name><name name-style="western"><surname>Neinhuis</surname><given-names>C</given-names></name><name name-style="western"><surname>Wanke</surname><given-names>S</given-names></name><name name-style="western"><surname>Samain</surname><given-names>MS</given-names></name></person-group> (<year>2015</year>) <article-title>A revised infrageneric classification of the genus <italic><tp:taxon-name><tp:taxon-name-part taxon-name-part-type="genus">Peperomia</tp:taxon-name-part></tp:taxon-name></italic> Ruiz &amp; Pav. (<tp:taxon-name><tp:taxon-name-part taxon-name-part-type="family">Piperaceae</tp:taxon-name-part></tp:taxon-name>).</article-title><source>Taxon</source><volume>64</volume>(<issue>3</issue>): <fpage>424</fpage>–<lpage>444</lpage>. <ext-link xlink:type="simple" ext-link-type="doi" xlink:href="10.12705/643.4">https://doi.org/10.12705/643.4</ext-link></mixed-citation></ref></ref-list></tp:taxon-treatment>
