# Supplementary material for: ﻿Species of Peperomia (Piperaceae) from the Saña River Valley, Peru
Source: PhytoKeys. 2023 Apr 19;225:1–40. doi: 10.3897/phytokeys.225.99277 (PMC10209506; doi:10.3897/phytokeys.225.99277)
Supplement: XML Treatment for Peperomia riosaniensis [file phytokeys.225.99277-treatment13.xml]

<!DOCTYPE tp:taxon-treatment
  PUBLIC "-//TaxonX//DTD Taxonomic Treatment Publishing DTD v0 20100105//EN" "tax-treatment-NSO.dtd">
<tp:taxon-treatment xmlns:tp="http://www.plazi.org/taxpub"><tp:treatment-meta><kwd-group><label>Taxon classification</label><kwd>
                <named-content content-type="kingdom">Plantae</named-content>
              </kwd><kwd>
                <named-content content-type="order">Piperales</named-content>
              </kwd><kwd>
                <named-content content-type="family">Piperaceae</named-content>
              </kwd></kwd-group><mixed-citation publication-type="journal"><person-group><name><surname>Pino Infante</surname><given-names>Guillermo Eloy</given-names></name><name><surname>Samain</surname><given-names>Marie-Stéphanie</given-names></name><name><surname>Albán Castillo</surname><given-names>Joaquina Adelaida</given-names></name><name><surname>Alomía Collazos</surname><given-names>Luis Enrique Aarón</given-names></name></person-group><article-title>﻿Species of <italic><tp:taxon-name><tp:taxon-name-part taxon-name-part-type="genus" reg="Peperomia">Peperomia</tp:taxon-name-part></tp:taxon-name></italic> (<tp:taxon-name><tp:taxon-name-part taxon-name-part-type="family" reg="Piperaceae">Piperaceae</tp:taxon-name-part></tp:taxon-name>) from the Saña River Valley, Peru</article-title><source>PhytoKeys</source><day>19</day><month>04</month><year>2023</year><volume>225</volume><fpage>1</fpage><lpage>40</lpage><pub-id pub-id-type="doi">10.3897/phytokeys.225.99277</pub-id></mixed-citation></tp:treatment-meta><tp:nomenclature><label>﻿12.</label><tp:taxon-name>
              <object-id xmlns:xlink="http://www.w3.org/1999/xlink" content-type="arpha" xlink:type="simple">A0824C09-D189-51CF-BC26-CB35C06A637C</object-id>
              <tp:taxon-name-part taxon-name-part-type="genus" reg="Peperomia">Peperomia</tp:taxon-name-part>
              <tp:taxon-name-part taxon-name-part-type="species" reg="riosaniensis">riosaniensis</tp:taxon-name-part>
              <object-id xmlns:xlink="http://www.w3.org/1999/xlink" content-type="ipni" xlink:type="simple">urn:lsid:ipni.org:names:77317653-1</object-id>
            </tp:taxon-name><tp:taxon-authority>Hutchison ex Pino, Samain &amp; L.E. Alomía</tp:taxon-authority><tp:taxon-status xmlns:xlink="http://www.w3.org/1999/xlink" xlink:type="simple">sp. nov.</tp:taxon-status><xref ref-type="fig" rid="F8">Fig. 8A–H</xref></tp:nomenclature><tp:treatment-sec sec-type="type material" id="SECID0E3HCI"><title>Type material.</title><p><bold>Peru</bold>, [<bold>dept. Lambayeque, prov. Chiclayo, dist. Oyotún</bold>]: road to Hacienda Taulis, ca. 80 km up the Río Saña from the Pan American Highway, 500 m, [<named-content xmlns:xlink="http://www.w3.org/1999/xlink" content-type="dwc:verbatimCoordinates" xlink:type="simple"><named-content content-type="geo-json" specific-use="{&#34;type&#34;:&#34;Point&#34;,&#34;coordinates&#34;:[-79.158611,-6.856389]}" id="NCID0EJICI" xlink:type="simple">06°51'23"S, 79°09'31"W</named-content></named-content>], 28 Aug 1964, <italic>P. C. Hutchison 6308</italic> (holotype: UC[1298471]!, isotypes US [2485139]!, USM [Not found]).</p><fig id="F8" position="float" orientation="portrait"><object-id xmlns:xlink="http://www.w3.org/1999/xlink" content-type="doi" xlink:type="simple">10.3897/phytokeys.225.99277.figure8</object-id><object-id xmlns:xlink="http://www.w3.org/1999/xlink" content-type="arpha" xlink:type="simple">C3C65AAB-6049-5E45-ABE6-DB69194274D1</object-id><label>Figure 8.</label><caption><p><italic><tp:taxon-name><tp:taxon-name-part taxon-name-part-type="genus" reg="Peperomia">Peperomia</tp:taxon-name-part><tp:taxon-name-part taxon-name-part-type="species" reg="riosaniensis">riosaniensis</tp:taxon-name-part></tp:taxon-name></italic> Pino, Samain &amp; L.E. Alomía, sp. nov. <bold>A, B</bold> plant in habitat <bold>C</bold> plant <italic>ex situ</italic><bold>D</bold> early stages of development <bold>E</bold> detail of the leaves <bold>F</bold> young plant in cultivation <bold>G</bold> spadix in anthesis <bold>H</bold> mature spadix with fruits <bold>I</bold> comparison of the fruits of <italic><tp:taxon-name><tp:taxon-name-part taxon-name-part-type="genus" reg="Peperomia">P.</tp:taxon-name-part><tp:taxon-name-part taxon-name-part-type="species" reg="riosaniensis">riosaniensis</tp:taxon-name-part></tp:taxon-name></italic> (above) and <italic><tp:taxon-name><tp:taxon-name-part taxon-name-part-type="genus" reg="Peperomia">P.</tp:taxon-name-part><tp:taxon-name-part taxon-name-part-type="species" reg="palmiformis">palmiformis</tp:taxon-name-part></tp:taxon-name></italic> (below).</p></caption><graphic xmlns:xlink="http://www.w3.org/1999/xlink" xlink:href="phytokeys-225-001_article-99277__-g008.jpg" position="float" orientation="portrait" xlink:type="simple" id="oo_839979.jpg"><uri content-type="original_file" xlink:type="simple">https://binary.pensoft.net/fig/839979</uri></graphic></fig></tp:treatment-sec><tp:treatment-sec sec-type="diagnosis" id="SECID0EQKCI"><title>Diagnosis.</title><p>Perennial, succulent terrestrial herb similar to <italic><tp:taxon-name><tp:taxon-name-part taxon-name-part-type="genus" reg="Peperomia">P.</tp:taxon-name-part><tp:taxon-name-part taxon-name-part-type="species" reg="palmiformis">palmiformis</tp:taxon-name-part></tp:taxon-name></italic> Pino &amp; Samain, differs in inflorescences that have wider panicles, with more (30–60 compared to 16–40) and shorter spadices (1–5 cm long compared to 2–8 cm long), leaves attached all along the stem, slightly longer (6–9 cm compared to 5–7 cm), more succulent, canaliculate instead of flat, with longer petioles (2 cm compared to 0.7 cm), lamina wider at proximal third (1.2–1.8 cm compared to 0.5–1.2), margin entire distally instead of serrate, fruits larger (0.9 × 0.6 mm compared to 0.4 × 0.3 mm), widely ovoid instead of narrowly ovoid.</p></tp:treatment-sec><tp:treatment-sec sec-type="description" id="SECID0EBLCI"><title>Description.</title><p>Perennial, succulent, terrestrial <bold><italic>herb</italic></bold>, living in gorges or the shade of other plants, (4–) 9–18 cm tall, up to 50 cm tall when flowering. Roots fibrous, light gray, 0.7–0.4 mm diam., 2–4 cm long. Stem mainly erect or shortly decumbent at base, straight, terete, slightly puberulous, 0.7–1.2 cm diam. at the base, gradually tapering to 4–8 mm at the apex, bright green, brownish at the base, with reniform leaf scars spirally displayed every 3–8 mm, 1.5–2 mm × 3–4 mm, brownish; very rarely branching dichotomously from the distal 10 cm, but mostly with 4–6 branches from the base, resulting in a caespitose plant. <bold><italic>Leaves</italic></bold> alternate, glabrous, spirally inserted, present all along the stem or in the distal third of the main stem or branches under dry conditions, young leaves smaller, narrower, very succulent, induplicate or canaliculate, older leaves less succulent; petiole reniform in section, gradually continuing with leaf, 0.5–2 cm long, 2.5–3 mm wide, 1.5–2 mm thick, lamina convex to induplicate, narrowly obovate, (3–) 6–9 cm long, 1.2–2.4 mm thick, (1.4–)2–3 cm wide at distal third, (1.4–)1.8–3 cm wide at the middle, (1–)1.4–1.8 cm wide at proximal third, apex subacute, distal third slightly recurved, base cuneate; adaxially bright glossy green, convex to slightly induplicate, obscurely 3–5-palmatinerved, nerves lighter colored; canaliculate or markedly induplicate, only the central nerve is visible in young leaves; margin entire; abaxially pale green, obscurely 3–5-palmatinerved, central nerve subcarinate, the others rather depressed. <bold><italic>Inflorescence</italic></bold> is an open terminal panicle with 30–60 alternate spadices emerging solitary or from secondary axes with 2–7 spadices, each born from 10–20 nodes appearing 5–10 cm from the base of the central axis; each node with a basal lanceolate acute bract 0.4–2 cm long, 0.3–0.7 cm wide, bright green; central axis 30–40 cm long, 3–6 mm diam. at the base, gradually tapering to 1 mm, terete, longitudinally furrowed, very light green; <bold><italic>peduncle</italic></bold> terete or slightly funnel-shaped distally, 3–10 mm long, 0.7–1.2 mm diam., each with a 2 mm long, 0.5 mm wide oval bract at the base, deciduous; <bold><italic>rachis</italic></bold> 1–5 cm long, 1.2–1.6 mm diam., light green. <bold><italic>Floral bracts</italic></bold> broadly oval to round, subacute, light green, 0.5–0.6 mm diam. <bold><italic>Stamens</italic></bold>, filaments 0.4 mm long, 0.2 mm diam., transparent, anthers white ovoid, 0.4–0.5 × 0.3 mm. <bold><italic>Fruit</italic></bold> an ovoid berry, 0.85–0.9 mm long, 0.55–0.6 mm diam., bright brown to olive green, minutely papillate, pedicel inconspicuous, dry anthers attached, style prominent, ovoid, bright brown, 0.15–0.2 mm long, 0.15–0.2 mm diam., stigma lighter colored.</p></tp:treatment-sec><tp:treatment-sec sec-type="distribution" id="SECID0E6LCI"><title>Distribution and habitat.</title><p>Plants grow from 450 to 600 m, the lowest and driest layer of the area studied, along the Saña valley between the towns of Oyotún and La Florida in the departments Lambayeque and Cajamarca, on rocky soil, in thickets shaded by shrubs and supplied with moisture from nearby water courses.</p></tp:treatment-sec><tp:treatment-sec sec-type="phenology" id="SECID0EEMCI"><title>Phenology.</title><p>Inflorescences appear from June to August; fruits ripen from July to September.</p></tp:treatment-sec><tp:treatment-sec sec-type="etymology" id="SECID0EJMCI"><title>Etymology.</title><p>The epithet was coined by Hutchison in 1967 after the Saña river, “Río Saña” in Spanish, which is Latinized to “riosaniensis” in the same way <italic><tp:taxon-name><tp:taxon-name-part taxon-name-part-type="genus" reg="Rauhocereus">Rauhocereus</tp:taxon-name-part><tp:taxon-name-part taxon-name-part-type="species" reg="riosaniensis">riosaniensis</tp:taxon-name-part></tp:taxon-name></italic> was described by Backeberg. As Hutchison only labeled the herbarium sheets and never published this name it has been considered a <italic>nomen herbariorum</italic> (<xref ref-type="bibr" rid="B13">Mathieu 2007</xref>).</p></tp:treatment-sec><tp:treatment-sec sec-type="notes" id="SECID0EANCI"><title>Notes.</title><p>The closest species of <italic><tp:taxon-name><tp:taxon-name-part taxon-name-part-type="genus" reg="Peperomia">Peperomia</tp:taxon-name-part><tp:taxon-name-part taxon-name-part-type="species" reg="riosaniensis">riosaniensis</tp:taxon-name-part></tp:taxon-name></italic> is <italic><tp:taxon-name><tp:taxon-name-part taxon-name-part-type="genus" reg="Peperomia">P.</tp:taxon-name-part><tp:taxon-name-part taxon-name-part-type="species" reg="palmiformis">palmiformis</tp:taxon-name-part></tp:taxon-name></italic> Pino &amp; Samain (<xref ref-type="bibr" rid="B20">Pino et al. 2012</xref>) The web page “<ext-link xmlns:xlink="http://www.w3.org/1999/xlink" xlink:type="simple" ext-link-type="uri" xlink:href="http://Peperomia.net”">Peperomia.net”</ext-link> (<ext-link xmlns:xlink="http://www.w3.org/1999/xlink" xlink:type="simple" ext-link-type="uri" xlink:href="http://www.peperomia.net/repertorysearch.asp">http://www.peperomia.net/repertorysearch.asp</ext-link>) indicates that this taxon is merely a synonym of the latter. We compared both species in detail and the main differences between <italic><tp:taxon-name><tp:taxon-name-part taxon-name-part-type="genus" reg="Peperomia">P.</tp:taxon-name-part><tp:taxon-name-part taxon-name-part-type="species" reg="riosaniensis">riosaniensis</tp:taxon-name-part></tp:taxon-name></italic> and <italic><tp:taxon-name><tp:taxon-name-part taxon-name-part-type="genus" reg="Peperomia">P.</tp:taxon-name-part><tp:taxon-name-part taxon-name-part-type="species" reg="palmiformis">palmiformis</tp:taxon-name-part></tp:taxon-name></italic> are resumed in Table <xref ref-type="table" rid="T3">3</xref>.</p><table-wrap id="T3" position="float" orientation="portrait"><label>Table 3.</label><caption><p>Comparison of the main differences between <italic><tp:taxon-name><tp:taxon-name-part taxon-name-part-type="genus" reg="Peperomia">P.</tp:taxon-name-part><tp:taxon-name-part taxon-name-part-type="species" reg="riosaniensis">riosaniensis</tp:taxon-name-part></tp:taxon-name></italic> and <italic><tp:taxon-name><tp:taxon-name-part taxon-name-part-type="genus" reg="Peperomia">P.</tp:taxon-name-part><tp:taxon-name-part taxon-name-part-type="species" reg="palmiformis">palmiformis</tp:taxon-name-part></tp:taxon-name></italic>.</p></caption><table id="TID0EZNCI" rules="all"><tbody><tr><th rowspan="1" colspan="1">Features</th><th rowspan="1" colspan="1">
                      <italic>
                        <tp:taxon-name><tp:taxon-name-part taxon-name-part-type="genus" reg="Peperomia">P.</tp:taxon-name-part><tp:taxon-name-part taxon-name-part-type="species" reg="riosaniensis">riosaniensis</tp:taxon-name-part></tp:taxon-name>
                      </italic>
                    </th><th rowspan="1" colspan="1">
                      <italic>
                        <tp:taxon-name><tp:taxon-name-part taxon-name-part-type="genus" reg="Peperomia">P.</tp:taxon-name-part><tp:taxon-name-part taxon-name-part-type="species" reg="palmiformis">palmiformis</tp:taxon-name-part></tp:taxon-name>
                      </italic>
                    </th></tr><tr><td rowspan="1" colspan="1">Height (vegetative in cm)</td><td rowspan="1" colspan="1">9–18</td><td rowspan="1" colspan="1">15–20</td></tr><tr><td rowspan="1" colspan="1">Distribution of leaves</td><td rowspan="1" colspan="1">All along the stem</td><td rowspan="1" colspan="1">Mainly on distal third.</td></tr><tr><td rowspan="1" colspan="1">Branches</td><td rowspan="1" colspan="1">Very common, basal, rarely dichotomous distally.</td><td rowspan="1" colspan="1">Rarely branched from the base, distal dichotomous branches.</td></tr><tr><td rowspan="3" colspan="1">Leaf (petiole)</td><td rowspan="1" colspan="1">0.5–2 cm long</td><td rowspan="1" colspan="1">3–7 mm long</td></tr><tr><td rowspan="1" colspan="1">2.5–3 mm wide</td><td rowspan="1" colspan="1">1.2–1.8 mm wide</td></tr><tr><td rowspan="1" colspan="1">1.5–2 mm thick</td><td rowspan="1" colspan="1">1–1.5 mm thick</td></tr><tr><td rowspan="1" colspan="1">Leaf (shape)</td><td rowspan="1" colspan="1">Canaliculate to induplicate, narrowly obovate. Distal third slightly recurved.</td><td rowspan="1" colspan="1">Mainly flat, occasionally slightly convex on both sides, very narrowly obovate.</td></tr><tr><td rowspan="1" colspan="1">Leaf (length in cm)</td><td rowspan="1" colspan="1">6–9</td><td rowspan="1" colspan="1">5–7</td></tr><tr><td rowspan="1" colspan="1">Leaf (thickness in mm)</td><td rowspan="1" colspan="1">1.2–2.4</td><td rowspan="1" colspan="1">0.5–3</td></tr><tr><td rowspan="3" colspan="1">Leaf (width)</td><td rowspan="1" colspan="1">2–3 cm wide at distal third</td><td rowspan="1" colspan="1">2–2.5 cm wide at distal third</td></tr><tr><td rowspan="1" colspan="1">1.8–3 cm wide at the middle</td><td rowspan="1" colspan="1">1–2 cm wide at the middle</td></tr><tr><td rowspan="1" colspan="1">1.4–1.8 cm wide at proximal third</td><td rowspan="1" colspan="1">0.5–1.2 cm wide at proximal third</td></tr><tr><td rowspan="1" colspan="1">Leaf (margin)</td><td rowspan="1" colspan="1">Completely entire.</td><td rowspan="1" colspan="1">Constantly serrate at distal third.</td></tr><tr><td rowspan="3" colspan="1">Inflorescence</td><td rowspan="1" colspan="1">Open panicle</td><td rowspan="1" colspan="1">Narrow panicle</td></tr><tr><td rowspan="1" colspan="1">10–20 branches,</td><td rowspan="1" colspan="1">10–16 upright branches,</td></tr><tr><td rowspan="1" colspan="1">30–60 spadices.</td><td rowspan="1" colspan="1">16–40 spadices.</td></tr><tr><td rowspan="2" colspan="1">Central axis</td><td rowspan="1" colspan="1">30–40 cm long</td><td rowspan="1" colspan="1">25–30 cm long</td></tr><tr><td rowspan="1" colspan="1">3–6 mm diam. at base</td><td rowspan="1" colspan="1">3.5–5 mm diam. at base</td></tr><tr><td rowspan="1" colspan="1">Rachis of the spadix</td><td rowspan="1" colspan="1">1–5 cm long, 1.2–1.6 mm diam.</td><td rowspan="1" colspan="1">2–8 cm long, 1–1.4 mm diam.</td></tr><tr><td rowspan="1" colspan="1">Fruit (shape/color)</td><td rowspan="1" colspan="1">Ovoid, bright brown to olive green.</td><td rowspan="1" colspan="1">Narrowly ovoid, light olive green</td></tr><tr><td rowspan="1" colspan="1">Fruit (length in mm)</td><td rowspan="1" colspan="1">0.85–0.9</td><td rowspan="1" colspan="1">0.35–0.45</td></tr><tr><td rowspan="1" colspan="1">Fruit (diam. in mm)</td><td rowspan="1" colspan="1">0.55–0.6</td><td rowspan="1" colspan="1">0.25–0.35</td></tr><tr><td rowspan="3" colspan="1">Fruit (style)</td><td rowspan="1" colspan="1">Wide ovoid, bright brown,</td><td rowspan="1" colspan="1">Long ovoid to balaniform, bright orange,</td></tr><tr><td rowspan="1" colspan="1">0.15–0.2 mm long,</td><td rowspan="1" colspan="1">0.25–0.30 mm long,</td></tr><tr><td rowspan="1" colspan="1">0.15–0.2 mm diam.</td><td rowspan="1" colspan="1">0.22–0.28 mm diam.</td></tr></tbody></table></table-wrap><p>While <italic><tp:taxon-name><tp:taxon-name-part taxon-name-part-type="genus" reg="Peperomia">P.</tp:taxon-name-part><tp:taxon-name-part taxon-name-part-type="species" reg="palmiformis">palmiformis</tp:taxon-name-part></tp:taxon-name></italic> grows from 800 to 900 m along the Utcubamba valley from Bagua to Pedro Ruiz in department Amazonas, Peru, <italic><tp:taxon-name><tp:taxon-name-part taxon-name-part-type="genus" reg="Peperomia">P.</tp:taxon-name-part><tp:taxon-name-part taxon-name-part-type="species" reg="riosaniensis">riosaniensis</tp:taxon-name-part></tp:taxon-name></italic> grows 300 m lower. Nevertheless, the temperatures in the habitats of both species average 25–30 °C during the day and 18–22 °C at night, <italic><tp:taxon-name><tp:taxon-name-part taxon-name-part-type="genus" reg="Peperomia">P.</tp:taxon-name-part><tp:taxon-name-part taxon-name-part-type="species" reg="riosaniensis">riosaniensis</tp:taxon-name-part></tp:taxon-name></italic> grows at 200 km distance from <italic><tp:taxon-name><tp:taxon-name-part taxon-name-part-type="genus" reg="Peperomia">P.</tp:taxon-name-part><tp:taxon-name-part taxon-name-part-type="species" reg="palmiformis">palmiformis</tp:taxon-name-part></tp:taxon-name></italic>, on the dry, xerophytic western slopes of the Andes, with 25 mm rain per month average in summer and 0–4 mm in winter (<ext-link xmlns:xlink="http://www.w3.org/1999/xlink" xlink:type="simple" ext-link-type="uri" xlink:href="http://Clima.com">Clima.com</ext-link>: <ext-link xmlns:xlink="http://www.w3.org/1999/xlink" xlink:type="simple" ext-link-type="uri" xlink:href="https://www.clima.com/peru/cajamarca/florida">https://www.clima.com/peru/cajamarca/florida</ext-link>). <italic><tp:taxon-name><tp:taxon-name-part taxon-name-part-type="genus" reg="Peperomia">Peperomia</tp:taxon-name-part><tp:taxon-name-part taxon-name-part-type="species" reg="palmiformis">palmiformis</tp:taxon-name-part></tp:taxon-name></italic> lives on the flatter eastern slopes of the Andes, along the lower basin of the Utcubamba river, in a dry valley but already under the influence of the Amazon Forest, with nearly 60 mm rain per month in summer and 5 mm monthly in winter (<ext-link xmlns:xlink="http://www.w3.org/1999/xlink" xlink:type="simple" ext-link-type="uri" xlink:href="http://Clima.com">Clima.com</ext-link>). Both species look similar from far away, but <italic><tp:taxon-name><tp:taxon-name-part taxon-name-part-type="genus" reg="Peperomia">P.</tp:taxon-name-part><tp:taxon-name-part taxon-name-part-type="species" reg="riosaniensis">riosaniensis</tp:taxon-name-part></tp:taxon-name></italic> is slightly shorter when vegetative; its inflorescences have relatively wider panicles, with more horizontal branches and more spadices that are relatively shorter. Although leaves look very much alike when pressed, the new species has longer and thicker petioles, longer leaves that are not as narrow and succulent, wider at the proximal third, making its margin convex, compared to the concave margin of <italic><tp:taxon-name><tp:taxon-name-part taxon-name-part-type="genus" reg="Peperomia">P.</tp:taxon-name-part><tp:taxon-name-part taxon-name-part-type="species" reg="palmiformis">palmiformis</tp:taxon-name-part></tp:taxon-name></italic> at this segment. The new species also has induplicate or canaliculate leaves, adaxially slightly darker and glossier, frequently carinate beneath and slightly recurved at the distal third, compared to the straight, flat, mostly biconvex succulent leaves of <italic><tp:taxon-name><tp:taxon-name-part taxon-name-part-type="genus" reg="Peperomia">P.</tp:taxon-name-part><tp:taxon-name-part taxon-name-part-type="species" reg="palmiformis">palmiformis</tp:taxon-name-part></tp:taxon-name></italic>, mainly due to its more developed fenestra. The serrate distal margin of the leaves observed in <italic><tp:taxon-name><tp:taxon-name-part taxon-name-part-type="genus" reg="Peperomia">P.</tp:taxon-name-part><tp:taxon-name-part taxon-name-part-type="species" reg="palmiformis">palmiformis</tp:taxon-name-part></tp:taxon-name></italic> similar to <italic><tp:taxon-name><tp:taxon-name-part taxon-name-part-type="genus" reg="Peperomia">P.</tp:taxon-name-part><tp:taxon-name-part taxon-name-part-type="species" reg="erosa">erosa</tp:taxon-name-part></tp:taxon-name></italic> Hutchison ex Pino (<xref ref-type="bibr" rid="B20">Pino et al. 2012</xref>) has never been observed in the new species. Fruits are entirely different, more globular, larger, thicker, and papillate in <italic><tp:taxon-name><tp:taxon-name-part taxon-name-part-type="genus" reg="Peperomia">P.</tp:taxon-name-part><tp:taxon-name-part taxon-name-part-type="species" reg="riosaniensis">riosaniensis</tp:taxon-name-part></tp:taxon-name></italic>, frequently with dry anthers attached, and lacking the conspicuous bright orange persistent basal pedicel. <italic><tp:taxon-name><tp:taxon-name-part taxon-name-part-type="genus" reg="Peperomia">Peperomia</tp:taxon-name-part><tp:taxon-name-part taxon-name-part-type="species" reg="palmiformis">palmiformis</tp:taxon-name-part></tp:taxon-name></italic> fruits also have a larger, bright orange style, with a bulge that is sometimes even thicker than the fruit itself. These morphological differences are supported by the fact that in a recent phylogenetic study, <italic><tp:taxon-name><tp:taxon-name-part taxon-name-part-type="genus" reg="Peperomia">P.</tp:taxon-name-part><tp:taxon-name-part taxon-name-part-type="species" reg="riosaniensis">riosaniensis</tp:taxon-name-part></tp:taxon-name></italic> is located in a different branch from <italic><tp:taxon-name><tp:taxon-name-part taxon-name-part-type="genus" reg="Peperomia">P.</tp:taxon-name-part><tp:taxon-name-part taxon-name-part-type="species" reg="palmiformis">palmiformis</tp:taxon-name-part></tp:taxon-name></italic> that is more related to <italic><tp:taxon-name><tp:taxon-name-part taxon-name-part-type="genus" reg="Peperomia">P.</tp:taxon-name-part><tp:taxon-name-part taxon-name-part-type="species" reg="columella">columella</tp:taxon-name-part></tp:taxon-name></italic>, <italic><tp:taxon-name><tp:taxon-name-part taxon-name-part-type="genus" reg="Peperomia">P.</tp:taxon-name-part><tp:taxon-name-part taxon-name-part-type="species" reg="ferreyrae">ferreyrae</tp:taxon-name-part></tp:taxon-name></italic>, <italic><tp:taxon-name><tp:taxon-name-part taxon-name-part-type="genus" reg="Peperomia">P.</tp:taxon-name-part><tp:taxon-name-part taxon-name-part-type="species" reg="mathieui">mathieui</tp:taxon-name-part></tp:taxon-name></italic>, and <italic><tp:taxon-name><tp:taxon-name-part taxon-name-part-type="genus" reg="Peperomia">P.</tp:taxon-name-part><tp:taxon-name-part taxon-name-part-type="species" reg="columnaris">columnaris</tp:taxon-name-part></tp:taxon-name></italic> from the Utcubamba valley (<xref ref-type="bibr" rid="B10">Frenzke et al. 2015</xref>). All these species mentioned belong to <tp:taxon-name><tp:taxon-name-part taxon-name-part-type="genus" reg="Peperomia">Peperomia</tp:taxon-name-part><tp:taxon-name-part taxon-name-part-type="infraspecific-rank">subgenus</tp:taxon-name-part><tp:taxon-name-part taxon-name-part-type="subgenus" reg="Fenestratae">Fenestratae</tp:taxon-name-part></tp:taxon-name> Pino (<xref ref-type="bibr" rid="B10">Frenzke et al. 2015</xref>).</p></tp:treatment-sec><tp:treatment-sec sec-type="Additional specimens were examined" id="SECID0EY6CI"><title>Additional specimens were examined.</title><p><bold>Peru, dept. Lambayeque, prov. Chiclayo, dist. Oyotún</bold>: road from Oyotún to El Espinal, on the trail to waterfall Velo de la Novia, 515 m, <named-content xmlns:xlink="http://www.w3.org/1999/xlink" content-type="dwc:verbatimCoordinates" xlink:type="simple"><named-content content-type="geo-json" specific-use="{&#34;type&#34;:&#34;Point&#34;,&#34;coordinates&#34;:[-79.185556,-6.808417]}" id="NCID0EDADI" xlink:type="simple">06°48'30.3"S, 79°11'08"W</named-content></named-content>, 26 Jul 2020, <italic>G. Pino &amp; L.E. Alomía 3237</italic> (USM 330870); same road, 520 m, <named-content xmlns:xlink="http://www.w3.org/1999/xlink" content-type="dwc:verbatimCoordinates" xlink:type="simple"><named-content content-type="geo-json" specific-use="{&#34;type&#34;:&#34;Point&#34;,&#34;coordinates&#34;:[-79.184639,-6.807611]}" id="NCID0ENADI" xlink:type="simple">06°48'27.4"S, 79°11'04.7"W</named-content></named-content>, 26 Jul 2020, <italic>G. Pino &amp; L.E. Alomía 3238</italic> (USM 330871); <bold>Dept. Cajamarca, prov. Santa Cruz, dist. Catache</bold>: Road from El Espinal to La Florida, 582 m, <named-content xmlns:xlink="http://www.w3.org/1999/xlink" content-type="dwc:verbatimCoordinates" xlink:type="simple"><named-content content-type="geo-json" specific-use="{&#34;type&#34;:&#34;Point&#34;,&#34;coordinates&#34;:[-79.154583,-6.853806]}" id="NCID0EZADI" xlink:type="simple">06°51'13.7"S, 79°09'16.5"W</named-content></named-content>, 26 Jul 2020, <italic>G. Pino &amp; L.E. Alomía 3230</italic> (USM 330869); Road from Cayaltí to La Florida, 8.4 km from La Florida, 492 m, <named-content xmlns:xlink="http://www.w3.org/1999/xlink" content-type="dwc:verbatimCoordinates" xlink:type="simple"><named-content content-type="geo-json" specific-use="{&#34;type&#34;:&#34;Point&#34;,&#34;coordinates&#34;:[-79.164917,-6.847667]}" id="NCID0EDBDI" xlink:type="simple">06°50'51,6"S, 79°09'53,7"W</named-content></named-content>, 1 Mar 2009, <italic>G. Mathieu &amp; L. Symmank 2009-167</italic> (BR, GENT, USM 258833!) Same road, 591 m, <named-content xmlns:xlink="http://www.w3.org/1999/xlink" content-type="dwc:verbatimCoordinates" xlink:type="simple"><named-content content-type="geo-json" specific-use="{&#34;type&#34;:&#34;Point&#34;,&#34;coordinates&#34;:[-79.155111,-6.853722]}" id="NCID0ENBDI" xlink:type="simple">06°51'13.4"S, 79°09'18.4"W</named-content></named-content>, 28 Aug 2022, <italic>G. Pino et al. 3637</italic> (USM 330882) <bold>prov. San Miguel, dist. La Florida</bold>, Puente el Papayo, on slopes at the borders of the roadside, 18 Jul 1982, <italic>S. Llatas Quiroz 861</italic> (F 1931956, NY).</p></tp:treatment-sec><ref-list><ref id="B13"><mixed-citation xmlns:xlink="http://www.w3.org/1999/xlink" xlink:type="simple"><person-group><name name-style="western"><surname>Mathieu</surname><given-names>G</given-names></name></person-group> (<year>2007</year>) Compendium of Herbarium Names in the Genus <italic><tp:taxon-name><tp:taxon-name-part taxon-name-part-type="genus">Peperomia</tp:taxon-name-part></tp:taxon-name></italic> (<tp:taxon-name><tp:taxon-name-part taxon-name-part-type="family">Piperaceae</tp:taxon-name-part></tp:taxon-name>). Nautilus Academic Books.</mixed-citation></ref><ref id="B20"><mixed-citation xmlns:xlink="http://www.w3.org/1999/xlink" xlink:type="simple"><person-group><name name-style="western"><surname>Pino</surname><given-names>G</given-names></name><name name-style="western"><surname>Cieza</surname><given-names>N</given-names></name><name name-style="western"><surname>Wanke</surname><given-names>S</given-names></name><name name-style="western"><surname>Samain</surname><given-names>MS</given-names></name></person-group> (<year>2012</year>) <article-title>New Succulent Window-Leaved Peperomias from Peru.</article-title><source>Haseltonia</source><volume>18</volume>: <fpage>3</fpage>–<lpage>26</lpage>. <ext-link xlink:type="simple" ext-link-type="doi" xlink:href="10.2985/026.018.0102">https://doi.org/10.2985/026.018.0102</ext-link></mixed-citation></ref><ref id="B10"><mixed-citation xmlns:xlink="http://www.w3.org/1999/xlink" xlink:type="simple"><person-group><name name-style="western"><surname>Frenzke</surname><given-names>L</given-names></name><name name-style="western"><surname>Scheiris</surname><given-names>E</given-names></name><name name-style="western"><surname>Pino</surname><given-names>G</given-names></name><name name-style="western"><surname>Symmank</surname><given-names>L</given-names></name><name name-style="western"><surname>Goetghebeur</surname><given-names>P</given-names></name><name name-style="western"><surname>Neinhuis</surname><given-names>C</given-names></name><name name-style="western"><surname>Wanke</surname><given-names>S</given-names></name><name name-style="western"><surname>Samain</surname><given-names>MS</given-names></name></person-group> (<year>2015</year>) <article-title>A revised infrageneric classification of the genus <italic><tp:taxon-name><tp:taxon-name-part taxon-name-part-type="genus">Peperomia</tp:taxon-name-part></tp:taxon-name></italic> Ruiz &amp; Pav. (<tp:taxon-name><tp:taxon-name-part taxon-name-part-type="family">Piperaceae</tp:taxon-name-part></tp:taxon-name>).</article-title><source>Taxon</source><volume>64</volume>(<issue>3</issue>): <fpage>424</fpage>–<lpage>444</lpage>. <ext-link xlink:type="simple" ext-link-type="doi" xlink:href="10.12705/643.4">https://doi.org/10.12705/643.4</ext-link></mixed-citation></ref></ref-list></tp:taxon-treatment>
