# Supplementary material for: ﻿Species of Peperomia (Piperaceae) from the Saña River Valley, Peru
Source: PhytoKeys. 2023 Apr 19;225:1–40. doi: 10.3897/phytokeys.225.99277 (PMC10209506; doi:10.3897/phytokeys.225.99277)
Supplement: XML Treatment for Peperomia sagasteguii [file phytokeys.225.99277-treatment15.xml]

<!DOCTYPE tp:taxon-treatment
  PUBLIC "-//TaxonX//DTD Taxonomic Treatment Publishing DTD v0 20100105//EN" "tax-treatment-NSO.dtd">
<tp:taxon-treatment xmlns:tp="http://www.plazi.org/taxpub"><tp:treatment-meta><kwd-group><label>Taxon classification</label><kwd>
                <named-content content-type="kingdom">Plantae</named-content>
              </kwd><kwd>
                <named-content content-type="order">Piperales</named-content>
              </kwd><kwd>
                <named-content content-type="family">Piperaceae</named-content>
              </kwd></kwd-group><mixed-citation publication-type="journal"><person-group><name><surname>Pino Infante</surname><given-names>Guillermo Eloy</given-names></name><name><surname>Samain</surname><given-names>Marie-Stéphanie</given-names></name><name><surname>Albán Castillo</surname><given-names>Joaquina Adelaida</given-names></name><name><surname>Alomía Collazos</surname><given-names>Luis Enrique Aarón</given-names></name></person-group><article-title>﻿Species of <italic><tp:taxon-name><tp:taxon-name-part taxon-name-part-type="genus" reg="Peperomia">Peperomia</tp:taxon-name-part></tp:taxon-name></italic> (<tp:taxon-name><tp:taxon-name-part taxon-name-part-type="family" reg="Piperaceae">Piperaceae</tp:taxon-name-part></tp:taxon-name>) from the Saña River Valley, Peru</article-title><source>PhytoKeys</source><day>19</day><month>04</month><year>2023</year><volume>225</volume><fpage>1</fpage><lpage>40</lpage><pub-id pub-id-type="doi">10.3897/phytokeys.225.99277</pub-id></mixed-citation></tp:treatment-meta><tp:nomenclature><label>﻿14.</label><tp:taxon-name>
              <object-id xmlns:xlink="http://www.w3.org/1999/xlink" content-type="arpha" xlink:type="simple">62EC15CC-F717-5054-8C6A-E3F726595B43</object-id>
              <tp:taxon-name-part taxon-name-part-type="genus" reg="Peperomia">Peperomia</tp:taxon-name-part>
              <tp:taxon-name-part taxon-name-part-type="species" reg="sagasteguii">sagasteguii</tp:taxon-name-part>
              <object-id xmlns:xlink="http://www.w3.org/1999/xlink" content-type="ipni" xlink:type="simple">urn:lsid:ipni.org:names:77317654-1</object-id>
            </tp:taxon-name><tp:taxon-authority>Pino, Samain &amp; L.E. Alomía</tp:taxon-authority><tp:taxon-status xmlns:xlink="http://www.w3.org/1999/xlink" xlink:type="simple">sp. nov.</tp:taxon-status><xref ref-type="fig" rid="F9">Fig. 9A–G</xref></tp:nomenclature><tp:treatment-sec sec-type="material" id="SECID0EUHDI"><title>Type.</title><p><bold>Peru</bold>, dept. Cajamarca, prov. Santa Cruz, dist. Catache: Monteseco, 1 Km above, on the path to Chorro Blanco, 1353 m, [<named-content xmlns:xlink="http://www.w3.org/1999/xlink" content-type="dwc:verbatimCoordinates" xlink:type="simple"><named-content content-type="geo-json" specific-use="{&#34;type&#34;:&#34;Point&#34;,&#34;coordinates&#34;:[-79.109222,-6.854944]}" id="NCID0E6HDI" xlink:type="simple">06°51'17.8"S, 79°06'33.2"W</named-content></named-content>], 16 Mar 1986, <italic>M.O. Dillon &amp; A. Sagástegui 4315a</italic> (holotype: F [1978653]!).</p><fig id="F9" position="float" orientation="portrait"><object-id xmlns:xlink="http://www.w3.org/1999/xlink" content-type="doi" xlink:type="simple">10.3897/phytokeys.225.99277.figure9</object-id><object-id xmlns:xlink="http://www.w3.org/1999/xlink" content-type="arpha" xlink:type="simple">BBE8AE5F-833D-5276-9C12-2D139A2758F9</object-id><label>Figure 9.</label><caption><p><italic><tp:taxon-name><tp:taxon-name-part taxon-name-part-type="genus" reg="Peperomia">Peperomia</tp:taxon-name-part><tp:taxon-name-part taxon-name-part-type="species" reg="sagasteguii">sagasteguii</tp:taxon-name-part></tp:taxon-name></italic> Pino, Samain &amp; L.E. Alomía, sp. nov. <bold>A</bold> plant in habitat in the dry period <bold>B</bold> plant <italic>ex situ</italic> in anthesis <bold>C</bold> plant in habitat with inflorescences <bold>D</bold> detail of the leaves <bold>E</bold> comparison of <italic><tp:taxon-name><tp:taxon-name-part taxon-name-part-type="genus" reg="Peperomia">P.</tp:taxon-name-part><tp:taxon-name-part taxon-name-part-type="species" reg="sagasteguii">sagasteguii</tp:taxon-name-part></tp:taxon-name> and <tp:taxon-name><tp:taxon-name-part taxon-name-part-type="genus" reg="Peperomia">P.</tp:taxon-name-part><tp:taxon-name-part taxon-name-part-type="species" reg="trinervis">trinervis</tp:taxon-name-part></tp:taxon-name></italic> at the beginning of anthesis <bold>F</bold> detail of immature spadix <bold>G</bold> mature spadix showing long pedicels and fruits. (Details: Above, mature fruit; Below, fruit standing on long pedicel).</p></caption><graphic xmlns:xlink="http://www.w3.org/1999/xlink" xlink:href="phytokeys-225-001_article-99277__-g009.jpg" position="float" orientation="portrait" xlink:type="simple" id="oo_839980.jpg"><uri content-type="original_file" xlink:type="simple">https://binary.pensoft.net/fig/839980</uri></graphic></fig></tp:treatment-sec><tp:treatment-sec sec-type="diagnosis" id="SECID0EDKDI"><title>Diagnosis.</title><p>Perennial, semi-succulent, terrestrial, epiphytic, or saxicolous herb similar to <italic><tp:taxon-name><tp:taxon-name-part taxon-name-part-type="genus" reg="Peperomia">P.</tp:taxon-name-part><tp:taxon-name-part taxon-name-part-type="species" reg="trinervis">trinervis</tp:taxon-name-part></tp:taxon-name></italic>, differs in stems more pubescent, dark red to olive green instead of bright red, leaves with a longer and wider petiole (7–17 long × 1.8–2 wide compared to 3–10 long × 1.2–1.5 wide), lamina more succulent, green adaxially and light green-pinkish abaxially instead of olive green with gray nerves adaxially and red-purple abaxially; spadices longer (4–20 cm compared to 10 cm long), but narrower.</p></tp:treatment-sec><tp:treatment-sec sec-type="description" id="SECID0EUKDI"><title>Description.</title><p>Perennial, semi-succulent, terrestrial, epiphytic, or saxicolous <bold><italic>herb</italic></bold>, living in the shade of other plants, 10–30 cm tall, up to 45 cm tall when flowering. Roots fibrous, around 1 mm diam., transparent-reddish, 2–6 cm long, emerging from basal nodes and stolons. <bold><italic>Stem</italic></bold> stoloniferous at the base, then assurgent, thicker below, straight erect, terete, dark red to olive green, 0.4–0.6 cm diam. at the base, gradually tapering to 1.4–1.6 mm at the apex, readily branched alternately, internodes 2.5–3 cm at the base gradually descending to 0.8–1 cm towards the apex, surface crisp-pubescent, trichomes whitish, around 0.5 mm long at base, slightly shorter upwards. <bold><italic>Branches</italic></bold> 5–9, irregularly alternate, sometimes pseudo-opposite below, emerging almost horizontally mainly from the distal half, 7–15 cm long in the vegetative state. <bold><italic>Leaves</italic></bold> alternate, elliptic, elliptic obovate to subrotundate; petiole terete, same surface and color as stem, 0.7–1.7 cm long, 1.8–2 mm wide, slightly channeled above; lamina slightly convex to flat, 2.5–4 cm long, 1–2 mm thick, 1.6–2.8 cm wide, apex acute to attenuately subacuminate, base cuneate to sub truncate; adaxially bright glossy green, convex, 3-palmatinerved, nerves depressed; margin entire; abaxially pale green to pinkish, 3-palmatinerved, nerves elevated. Young leaves can be pinkish adaxially. Both sides are puberulous. <bold><italic>Inflorescence</italic></bold> terminal in an umbel of 1–3 spadices and sometimes 1–2 individual spadices from upper leaf nodes, umbel with 1–3 basal bracts at the base and lateral spadices with opposite bracts at base similar to leaves but much smaller; <bold><italic>peduncle</italic></bold> terete, light green, 4–6 mm long, 1.2–1.8 mm diam.; <bold><italic>rachis</italic></bold> 4–15 (–20) cm long, 1.5–1.7 mm diam., light green. <bold><italic>Floral bracts</italic></bold> broadly oval to round, light green, flat, almost inconspicuous, 0.35–0.45 × 0.30–0.40 mm. <bold><italic>Stamens</italic></bold>, filaments short, anthers white ovoid, 0.3 × 0.4 mm. <bold><italic><tp:taxon-name><tp:taxon-name-part taxon-name-part-type="genus" reg="Fruita">Fruita</tp:taxon-name-part></tp:taxon-name></italic></bold> globose berry, borne on a 1–1.5 mm long, 0.25–0.3 mm diam. narrow-conical transparent pedicel; 0.7–0.8 mm long, 0.6–0.7 mm diam., brown, covered in white 0.05 mm long whitish papillae up to distal third of fruit, style conical, light brown, 0.15–0.2 mm long, 0.20–0.25 mm diam.</p></tp:treatment-sec><tp:treatment-sec sec-type="distribution" id="SECID0E4LDI"><title>Distribution and habitat.</title><p>Plants have only been found from 1200 to 1500 m of the middle course of the Saña River valley, in the remnants of montane forest, epiphytic or on rocks, always in shaded places. <italic><tp:taxon-name><tp:taxon-name-part taxon-name-part-type="genus" reg="Peperomia">Peperomia</tp:taxon-name-part><tp:taxon-name-part taxon-name-part-type="species" reg="sagasteguii">sagasteguii</tp:taxon-name-part></tp:taxon-name></italic> is endemic to the Saña River valley.</p></tp:treatment-sec><tp:treatment-sec sec-type="phenology" id="SECID0EOMDI"><title>Phenology.</title><p>Inflorescences appear from October to November; fruits ripen from January to March.</p></tp:treatment-sec><tp:treatment-sec sec-type="etymology" id="SECID0ETMDI"><title>Etymology.</title><p>This species is dedicated to Abundio Sagástegui (1932–2012), collector of the type, a notable botanist, who worked at both Universidad Nacional de Trujillo and Universidad Privada Antonio Orrego, author of many books and articles, director of the journals “Bulletin of the Society of Botany of the UNT” and <italic><tp:taxon-name><tp:taxon-name-part taxon-name-part-type="genus" reg="Arnaldoa">Arnaldoa</tp:taxon-name-part></tp:taxon-name></italic>, author of four genera and 97 species (<xref ref-type="bibr" rid="B22">Rodríguez and León 2012</xref>).</p></tp:treatment-sec><tp:treatment-sec sec-type="notes" id="SECID0EENDI"><title>Notes.</title><p>Most collections were determined initially as <italic><tp:taxon-name><tp:taxon-name-part taxon-name-part-type="genus" reg="Peperomia">P.</tp:taxon-name-part><tp:taxon-name-part taxon-name-part-type="species" reg="trinervis">trinervis</tp:taxon-name-part></tp:taxon-name></italic> Ruiz &amp; Pav., a species that seems to be very close, (see Table <xref ref-type="table" rid="T4">4</xref>). The main differences are stem color, which is dull dark red and greenish in <italic><tp:taxon-name><tp:taxon-name-part taxon-name-part-type="genus" reg="Peperomia">P.</tp:taxon-name-part><tp:taxon-name-part taxon-name-part-type="species" reg="sagasteguii">sagasteguii</tp:taxon-name-part></tp:taxon-name></italic> compared to the bright red of <italic><tp:taxon-name><tp:taxon-name-part taxon-name-part-type="genus" reg="Peperomia">P.</tp:taxon-name-part><tp:taxon-name-part taxon-name-part-type="species" reg="trinervis">trinervis</tp:taxon-name-part></tp:taxon-name></italic>. The indumentum of <italic><tp:taxon-name><tp:taxon-name-part taxon-name-part-type="genus" reg="Peperomia">P.</tp:taxon-name-part><tp:taxon-name-part taxon-name-part-type="species" reg="sagasteguii">sagasteguii</tp:taxon-name-part></tp:taxon-name></italic> seems to be denser and longer, like that of <italic><tp:taxon-name><tp:taxon-name-part taxon-name-part-type="genus" reg="Peperomia">P.</tp:taxon-name-part><tp:taxon-name-part taxon-name-part-type="species" reg="rotundata">rotundata</tp:taxon-name-part></tp:taxon-name></italic>. Leaf petioles of <italic><tp:taxon-name><tp:taxon-name-part taxon-name-part-type="genus" reg="Peperomia">P.</tp:taxon-name-part><tp:taxon-name-part taxon-name-part-type="species" reg="trinervis">trinervis</tp:taxon-name-part></tp:taxon-name></italic> are shorter and of similar color to its stems. The leaf color of <italic><tp:taxon-name><tp:taxon-name-part taxon-name-part-type="genus" reg="Peperomia">P.</tp:taxon-name-part><tp:taxon-name-part taxon-name-part-type="species" reg="sagasteguii">sagasteguii</tp:taxon-name-part></tp:taxon-name></italic> is bright green adaxially with depressed nerves, while <italic><tp:taxon-name><tp:taxon-name-part taxon-name-part-type="genus" reg="Peperomia">P.</tp:taxon-name-part><tp:taxon-name-part taxon-name-part-type="species" reg="trinervis">trinervis</tp:taxon-name-part></tp:taxon-name></italic> has a high color contrast between the dark olive green and the bright silver gray of the nerves. Abaxially leaf color of <italic><tp:taxon-name><tp:taxon-name-part taxon-name-part-type="genus" reg="Peperomia">P.</tp:taxon-name-part><tp:taxon-name-part taxon-name-part-type="species" reg="sagasteguii">sagasteguii</tp:taxon-name-part></tp:taxon-name></italic> is light green, while <italic><tp:taxon-name><tp:taxon-name-part taxon-name-part-type="genus" reg="Peperomia">P.</tp:taxon-name-part><tp:taxon-name-part taxon-name-part-type="species" reg="trinervis">trinervis</tp:taxon-name-part></tp:taxon-name></italic> is dark red with light green nerves. <italic><tp:taxon-name><tp:taxon-name-part taxon-name-part-type="genus" reg="Peperomia">Peperomia</tp:taxon-name-part><tp:taxon-name-part taxon-name-part-type="species" reg="sagasteguii">sagasteguii</tp:taxon-name-part></tp:taxon-name></italic> has thicker, more succulent leaves. Finally, spadices of <italic><tp:taxon-name><tp:taxon-name-part taxon-name-part-type="genus" reg="Peperomia">P.</tp:taxon-name-part><tp:taxon-name-part taxon-name-part-type="species" reg="sagasteguii">sagasteguii</tp:taxon-name-part></tp:taxon-name></italic> are much longer. The type collection was determined initially as <italic><tp:taxon-name><tp:taxon-name-part taxon-name-part-type="genus" reg="Peperomia">P.</tp:taxon-name-part><tp:taxon-name-part taxon-name-part-type="species" reg="blanda">blanda</tp:taxon-name-part></tp:taxon-name></italic> (Jacq.) Kunth, which bears no similarity and later it was determined as <italic><tp:taxon-name><tp:taxon-name-part taxon-name-part-type="genus" reg="Peperomia">P.</tp:taxon-name-part><tp:taxon-name-part taxon-name-part-type="species" reg="rotundata">rotundata</tp:taxon-name-part></tp:taxon-name></italic> Kunth by R. Callejas, but this sample lacks the constant decussate leaves and inflorescences characteristic of that species. Some branches and leaves can be pseudo-opposite by shortening of the stem, leading to this confusion.</p><table-wrap id="T4" position="float" orientation="portrait"><label>Table 4.</label><caption><p>Comparison of the main differences between <italic><tp:taxon-name><tp:taxon-name-part taxon-name-part-type="genus" reg="Peperomia">P.</tp:taxon-name-part><tp:taxon-name-part taxon-name-part-type="species" reg="sagasteguii">sagasteguii</tp:taxon-name-part></tp:taxon-name></italic> and <italic><tp:taxon-name><tp:taxon-name-part taxon-name-part-type="genus" reg="Peperomia">P.</tp:taxon-name-part><tp:taxon-name-part taxon-name-part-type="species" reg="trinervis">trinervis</tp:taxon-name-part></tp:taxon-name></italic>. Data of <italic><tp:taxon-name><tp:taxon-name-part taxon-name-part-type="genus" reg="Peperomia">P.</tp:taxon-name-part><tp:taxon-name-part taxon-name-part-type="species" reg="trinervis">trinervis</tp:taxon-name-part></tp:taxon-name></italic> taken from <xref ref-type="bibr" rid="B35">Trelease and Yuncker (1950)</xref> and from live cultivated plants.</p></caption><table id="TID0EJ2CI" rules="all"><tbody><tr><th rowspan="1" colspan="1">Features</th><th rowspan="1" colspan="1">
                      <italic>
                        <tp:taxon-name><tp:taxon-name-part taxon-name-part-type="genus" reg="Peperomia">P.</tp:taxon-name-part><tp:taxon-name-part taxon-name-part-type="species" reg="sagasteguii">sagasteguii</tp:taxon-name-part></tp:taxon-name>
                      </italic>
                    </th><th rowspan="1" colspan="1">
                      <italic>
                        <tp:taxon-name><tp:taxon-name-part taxon-name-part-type="genus" reg="Peperomia">P.</tp:taxon-name-part><tp:taxon-name-part taxon-name-part-type="species" reg="trinervis">trinervis</tp:taxon-name-part></tp:taxon-name>
                      </italic>
                    </th></tr><tr><td rowspan="1" colspan="1">Height (cm)</td><td rowspan="1" colspan="1">10–30 (–45)</td><td rowspan="1" colspan="1">20–25 or more</td></tr><tr><td rowspan="1" colspan="1">Internodes (in cm)</td><td rowspan="1" colspan="1">2.5–3 below, 0.8–1 above</td><td rowspan="1" colspan="1">2–3 below, 1 above</td></tr><tr><td rowspan="1" colspan="1">Stem (in mm)</td><td rowspan="1" colspan="1">4–6 diam. at the base,<break/> gradually tapering to 1.4–1.6</td><td rowspan="1" colspan="1">4–6 diam. at the base,<break/> gradually tapering to 1.5–2</td></tr><tr><td rowspan="1" colspan="1">Stem (color)</td><td rowspan="1" colspan="1">Dull dark red to olive green</td><td rowspan="1" colspan="1">Bright dark red</td></tr><tr><td rowspan="1" colspan="1">Leaf (petiole in mm)</td><td rowspan="1" colspan="1">7–17 long, 1.8–2 wide</td><td rowspan="1" colspan="1">3–10 long, 1.2–1.5 wide</td></tr><tr><td rowspan="1" colspan="1">Leaf (shape)</td><td rowspan="1" colspan="1">Elliptic, elliptic obovate to subrotundate.</td><td rowspan="1" colspan="1">Elliptic, elliptic obovate or elliptic obovate.</td></tr><tr><td rowspan="1" colspan="1">Leaf (measure)</td><td rowspan="1" colspan="1">2.5–4 cm long, 1–2 mm thick, 1.6–2.8 cm wide</td><td rowspan="1" colspan="1">2–3.5 cm long, less than 1 mm thick, 1.2–2.5 cm wide.</td></tr><tr><td rowspan="1" colspan="1">Leaf (color)</td><td rowspan="1" colspan="1">Adaxially bright glossy green, abaxially pale green to pinkish. Young leaves can be pinkish adaxially</td><td rowspan="1" colspan="1">Adaxially dark olive green with nerves in gray, abaxially bright dark red, nerves in light green. Young leaves can be purplish</td></tr><tr><td rowspan="1" colspan="1">Inflorescence</td><td rowspan="1" colspan="1">Terminal in an umbel of 1–3 spadices and sometimes 1–2 individual spadices from upper leaf nodes</td><td rowspan="1" colspan="1">Terminal and from the upper nodes.</td></tr><tr><td rowspan="1" colspan="1">Rachis of the spadix</td><td rowspan="1" colspan="1">4–15 (–20) cm long, 1.5–1.7 mm diam.</td><td rowspan="1" colspan="1">10 cm long, 1.8–2 mm diam.</td></tr></tbody></table></table-wrap><p>This species belongs to <tp:taxon-name><tp:taxon-name-part taxon-name-part-type="genus" reg="Peperomia">Peperomia</tp:taxon-name-part><tp:taxon-name-part taxon-name-part-type="infraspecific-rank">subg.</tp:taxon-name-part><tp:taxon-name-part taxon-name-part-type="subgenus" reg="Micropiper">Micropiper</tp:taxon-name-part></tp:taxon-name> (Miq.) Miq. (<xref ref-type="bibr" rid="B10">Frenzke et al. 2015</xref>).</p></tp:treatment-sec><tp:treatment-sec sec-type="material" id="SECID0EZYDI"><title>Additional specimens examined.</title><p><bold>Peru, dept. Cajamarca, prov. Santa Cruz, dist. Catache</bold>: Alrededor de campamento, Bosque Monteseco, borde de trocha sobre troncos secos [Around the campsite, Monteseco Forest, border of track, on dry logs] 1500 m, [<named-content xmlns:xlink="http://www.w3.org/1999/xlink" content-type="dwc:verbatimCoordinates" xlink:type="simple"><named-content content-type="geo-json" specific-use="{&#34;type&#34;:&#34;Point&#34;,&#34;coordinates&#34;:[-79.098250,-6.849611]}" id="NCID0EEZDI" xlink:type="simple">06°50'58.6"S, 79°05'53.7"W</named-content></named-content>], 20 Jan 1989, <italic>S. Leyva G. 015</italic> (F 2016269, USM 90066) <bold>Prov. San Miguel, dist. La Florida</bold>: Buenos Aires, La Florida, sobre troncos de Guaba [on trunks of <italic><tp:taxon-name><tp:taxon-name-part taxon-name-part-type="genus" reg="Inga">Inga</tp:taxon-name-part></tp:taxon-name></italic> sp.] 1000 m, [<named-content xmlns:xlink="http://www.w3.org/1999/xlink" content-type="dwc:verbatimCoordinates" xlink:type="simple"><named-content content-type="geo-json" specific-use="{&#34;type&#34;:&#34;Point&#34;,&#34;coordinates&#34;:[-79.119444,-6.874250]}" id="NCID0EXZDI" xlink:type="simple">06°52'27.3"S, 79°07'10"W</named-content></named-content>], 22 Mar 1986, <italic>S. Llatas Quiroz &amp; R. Palacios 1822</italic> (F 1963941). Road from La Florida to Monteseco, just before entering the reserved zone, 1531 m, <named-content xmlns:xlink="http://www.w3.org/1999/xlink" content-type="dwc:verbatimCoordinates" xlink:type="simple"><named-content content-type="geo-json" specific-use="{&#34;type&#34;:&#34;Point&#34;,&#34;coordinates&#34;:[-79.099500,-6.850194]}" id="NCID0EB1DI" xlink:type="simple">6°51'00.7"S, 79°05'58.2"W</named-content></named-content>, 10 Feb 2023, <italic>G. Pino &amp; L.E. Alomía 3831</italic> (USM 333270). <bold>dist. Niepos</bold>: Road from La Florida to Monte Seco (Naranjo), 5.8 km from La Florida, 1395 m, <named-content xmlns:xlink="http://www.w3.org/1999/xlink" content-type="dwc:verbatimCoordinates" xlink:type="simple"><named-content content-type="geo-json" specific-use="{&#34;type&#34;:&#34;Point&#34;,&#34;coordinates&#34;:[-79.115917,-6.890417]}" id="NCID0EN1DI" xlink:type="simple">06°53'25.5"S, 79°06'57.3"W</named-content></named-content>, 1 Mar 2009, <italic>G. Mathieu &amp; L. Symmank 163</italic> (USM); Road from La Florida to Niepos, 1297 m, <named-content xmlns:xlink="http://www.w3.org/1999/xlink" content-type="dwc:verbatimCoordinates" xlink:type="simple"><named-content content-type="geo-json" specific-use="{&#34;type&#34;:&#34;Point&#34;,&#34;coordinates&#34;:[-79.113222,-6.885250]}" id="NCID0EX1DI" xlink:type="simple">06°53'06.9"S, 79°06'47.6"W</named-content></named-content>, 28 Aug 2022, <italic>G. Pino et al. 3641</italic> (USM 333268); Same road, 1393 m, 06°53'25"S, 79°06'57"W, 28 Aug 2022, <italic>G. Pino et al. 3644</italic> (USM 333269).</p></tp:treatment-sec><ref-list><ref id="B22"><mixed-citation xmlns:xlink="http://www.w3.org/1999/xlink" xlink:type="simple"><person-group><name name-style="western"><surname>Rodríguez</surname><given-names>E</given-names></name><name name-style="western"><surname>León</surname><given-names>B</given-names></name></person-group> (<year>2012</year>) <article-title>A la memoria del doctor Abundio Sagástegui Alva. (1932–2012).</article-title><source>Revista Peruana De Biología</source><volume>19</volume>(<issue>2</issue>): <fpage>127</fpage>–<lpage>134</lpage>. <ext-link xlink:type="simple" ext-link-type="doi" xlink:href="10.15381/rpb.v19i2.831">https://doi.org/10.15381/rpb.v19i2.831</ext-link></mixed-citation></ref><ref id="B35"><mixed-citation xmlns:xlink="http://www.w3.org/1999/xlink" xlink:type="simple"><person-group><name name-style="western"><surname>Trelease</surname><given-names>W</given-names></name><name name-style="western"><surname>Yuncker</surname><given-names>T</given-names></name></person-group> (<year>1950</year>) <article-title>The <tp:taxon-name><tp:taxon-name-part taxon-name-part-type="family">Piperaceae</tp:taxon-name-part></tp:taxon-name> of Northern South America.</article-title><source>University of Illinois Press, Urbana</source><volume>2</volume>: <fpage>442</fpage>–<lpage>837</lpage>. [Pl. 394–674.]</mixed-citation></ref><ref id="B10"><mixed-citation xmlns:xlink="http://www.w3.org/1999/xlink" xlink:type="simple"><person-group><name name-style="western"><surname>Frenzke</surname><given-names>L</given-names></name><name name-style="western"><surname>Scheiris</surname><given-names>E</given-names></name><name name-style="western"><surname>Pino</surname><given-names>G</given-names></name><name name-style="western"><surname>Symmank</surname><given-names>L</given-names></name><name name-style="western"><surname>Goetghebeur</surname><given-names>P</given-names></name><name name-style="western"><surname>Neinhuis</surname><given-names>C</given-names></name><name name-style="western"><surname>Wanke</surname><given-names>S</given-names></name><name name-style="western"><surname>Samain</surname><given-names>MS</given-names></name></person-group> (<year>2015</year>) <article-title>A revised infrageneric classification of the genus <italic><tp:taxon-name><tp:taxon-name-part taxon-name-part-type="genus">Peperomia</tp:taxon-name-part></tp:taxon-name></italic> Ruiz &amp; Pav. (<tp:taxon-name><tp:taxon-name-part taxon-name-part-type="family">Piperaceae</tp:taxon-name-part></tp:taxon-name>).</article-title><source>Taxon</source><volume>64</volume>(<issue>3</issue>): <fpage>424</fpage>–<lpage>444</lpage>. <ext-link xlink:type="simple" ext-link-type="doi" xlink:href="10.12705/643.4">https://doi.org/10.12705/643.4</ext-link></mixed-citation></ref></ref-list></tp:taxon-treatment>
