# Supplementary material for: ﻿Species of Peperomia (Piperaceae) from the Saña River Valley, Peru
Source: PhytoKeys. 2023 Apr 19;225:1–40. doi: 10.3897/phytokeys.225.99277 (PMC10209506; doi:10.3897/phytokeys.225.99277)
Supplement: XML Treatment for Peperomia symmankii [file phytokeys.225.99277-treatment16.xml]

<!DOCTYPE tp:taxon-treatment
  PUBLIC "-//TaxonX//DTD Taxonomic Treatment Publishing DTD v0 20100105//EN" "tax-treatment-NSO.dtd">
<tp:taxon-treatment xmlns:tp="http://www.plazi.org/taxpub"><tp:treatment-meta><kwd-group><label>Taxon classification</label><kwd>
                <named-content content-type="kingdom">Plantae</named-content>
              </kwd><kwd>
                <named-content content-type="order">Piperales</named-content>
              </kwd><kwd>
                <named-content content-type="family">Piperaceae</named-content>
              </kwd></kwd-group><mixed-citation publication-type="journal"><person-group><name><surname>Pino Infante</surname><given-names>Guillermo Eloy</given-names></name><name><surname>Samain</surname><given-names>Marie-Stéphanie</given-names></name><name><surname>Albán Castillo</surname><given-names>Joaquina Adelaida</given-names></name><name><surname>Alomía Collazos</surname><given-names>Luis Enrique Aarón</given-names></name></person-group><article-title>﻿Species of <italic><tp:taxon-name><tp:taxon-name-part taxon-name-part-type="genus" reg="Peperomia">Peperomia</tp:taxon-name-part></tp:taxon-name></italic> (<tp:taxon-name><tp:taxon-name-part taxon-name-part-type="family" reg="Piperaceae">Piperaceae</tp:taxon-name-part></tp:taxon-name>) from the Saña River Valley, Peru</article-title><source>PhytoKeys</source><day>19</day><month>04</month><year>2023</year><volume>225</volume><fpage>1</fpage><lpage>40</lpage><pub-id pub-id-type="doi">10.3897/phytokeys.225.99277</pub-id></mixed-citation></tp:treatment-meta><tp:nomenclature><label>﻿15.</label><tp:taxon-name>
              <object-id xmlns:xlink="http://www.w3.org/1999/xlink" content-type="arpha" xlink:type="simple">999CDA52-689F-5B5E-9676-0FD6AA0B54D4</object-id>
              <tp:taxon-name-part taxon-name-part-type="genus" reg="Peperomia">Peperomia</tp:taxon-name-part>
              <tp:taxon-name-part taxon-name-part-type="species" reg="symmankii">symmankii</tp:taxon-name-part>
              <object-id xmlns:xlink="http://www.w3.org/1999/xlink" content-type="ipni" xlink:type="simple">urn:lsid:ipni.org:names:77317655-1</object-id>
            </tp:taxon-name><tp:taxon-authority>Pino &amp; Samain</tp:taxon-authority><tp:taxon-status xmlns:xlink="http://www.w3.org/1999/xlink" xlink:type="simple">sp. nov.</tp:taxon-status><xref ref-type="fig" rid="F10">Fig. 10A–F</xref></tp:nomenclature><tp:treatment-sec sec-type="material" id="SECID0EO3DI"><title>Type.</title><p><bold>Peru</bold>, dept. Cajamarca, prov. San Miguel, dist. La Florida: road from Cayaltí to La Florida, 731 m, <named-content xmlns:xlink="http://www.w3.org/1999/xlink" content-type="dwc:verbatimCoordinates" xlink:type="simple"><named-content content-type="geo-json" specific-use="{&#34;type&#34;:&#34;Point&#34;,&#34;coordinates&#34;:[-79.142306,-6.866000]}" id="NCID0EZ3DI" xlink:type="simple">06°51'57.6"S, 79°08'32.3"W</named-content></named-content>, 1 Mar 2009, <italic>G. Mathieu &amp; L. Symmank 162</italic> (holotype: USM[255772]!).</p><fig id="F10" position="float" orientation="portrait"><object-id xmlns:xlink="http://www.w3.org/1999/xlink" content-type="doi" xlink:type="simple">10.3897/phytokeys.225.99277.figure10</object-id><object-id xmlns:xlink="http://www.w3.org/1999/xlink" content-type="arpha" xlink:type="simple">A5D9B419-935D-59CE-9409-35C2146F8FBF</object-id><label>Figure 10.</label><caption><p><italic><tp:taxon-name><tp:taxon-name-part taxon-name-part-type="genus" reg="Peperomia">Peperomia</tp:taxon-name-part><tp:taxon-name-part taxon-name-part-type="species" reg="symmankii">symmankii</tp:taxon-name-part></tp:taxon-name></italic> Pino &amp; Samain, sp. nov. <bold>A</bold> plant in habitat <bold>B</bold> plants <italic>ex situ</italic> in several stages of development <bold>C</bold> plant in habitat in blossom <bold>D</bold> detail of the leaves <bold>E</bold> plant ex situ in anthesis with bracts. (Detail: mature panicle) <bold>F</bold> young spadix (Detail: Mature spadix with fruits).</p></caption><graphic xmlns:xlink="http://www.w3.org/1999/xlink" xlink:href="phytokeys-225-001_article-99277__-g010.jpg" position="float" orientation="portrait" xlink:type="simple" id="oo_839981.jpg"><uri content-type="original_file" xlink:type="simple">https://binary.pensoft.net/fig/839981</uri></graphic></fig></tp:treatment-sec><tp:treatment-sec sec-type="diagnosis" id="SECID0EG5DI"><title>Diagnosis.</title><p>Perennial, succulent, caulescent, terrestrial herb, similar to <italic><tp:taxon-name><tp:taxon-name-part taxon-name-part-type="genus" reg="Peperomia">P.</tp:taxon-name-part><tp:taxon-name-part taxon-name-part-type="species" reg="ricardofernandezii">ricardofernandezii</tp:taxon-name-part></tp:taxon-name></italic> Pino &amp; Samain, but shorter, less branched, and with more tortuous stems. Leaves are smaller (2.5–4.5 cm long compared to 4.5–8 cm long), more widely ovate, with an obtuse or rounded apex instead of acute-acuminate. Petioles are shorter (0.3–3.5 cm long compared to 2–4 cm), lighter in color, and attached closer to the cordate base, which is sometimes auriculate and overlapping compared to the truly peltate insertion of <italic><tp:taxon-name><tp:taxon-name-part taxon-name-part-type="genus" reg="Peperomia">P.</tp:taxon-name-part><tp:taxon-name-part taxon-name-part-type="species" reg="ricardofernandezii">ricardofernandezii</tp:taxon-name-part></tp:taxon-name></italic>. The inflorescence is narrower and longer but otherwise very similar, with longer spadices (3–20 mm compared to 2–4 mm).</p></tp:treatment-sec><tp:treatment-sec sec-type="description" id="SECID0EC6DI"><title>Description.</title><p>Perennial, succulent, caulescent, terrestrial <bold><italic>herb</italic></bold>, 12–20 cm when vegetative, up to 5 cm when flowering, growing on soil among rocks at slightly shaded places, near water courses. Vegetative <bold><italic>stem</italic></bold>, 0.6–1.5 cm diam. At the base, light gray brownish, erect at first, then sometimes decumbent, rooting from the base, terete in the rainy period, slightly furrowed under dry conditions, with flat or projected spirally arranged round to reniform scars, 0.15–0.3 cm tall, 0.25–0.45 cm wide, distanced every 0.5–1 cm, corresponding to decurrent petioles. <bold><italic>Leaves</italic></bold> in young plants perennial, alternate, spirally attached, present at the distal 2–4 cm, glabrous; petiole reniform in cross-section, 0.5–3.5 cm long, 2–2.5 mm wide, erect or oblique upwards, light green or with a reddish blush, inserted almost at the base of the leaves, subpeltate at 1–2 mm from abaxial base; lamina widely ovate, 2–4.5 cm long, 2–4.5 cm wide at proximal third, 2.5–5 cm wide at the middle, 2.5–4 cm wide at distal third, apex obtuse, occasionally rounded, base cordate, sometimes auriculate and overlapping; adaxially dull green, flat to concave. 7-palmatinerved, nerves depressed; margin entire, undulated at distal half; abaxially very light green, sometimes reddish, nerves slightly carinate, darker green. A reproductive stem develops in the rainy season, from the apex the first time or from the next most distal node, with bracts similar to leaves, their lamina is first corrugate with undulate margins, and reddish abaxially, later they become larger, 4–7 cm long, 5–7 cm wide at proximal third, 3–6.5 cm wide at the middle, 4–5.5 cm wide at distal third, flat, adaxially bright green, abaxially very light green with nerves less conspicuous, apex acute to obtuse, base cordate, margins entire, petiole 4–7 cm long, light green. All bracts and inflorescences are deciduous after flowering. <bold><italic>Inflorescence</italic></bold> 2–5 (–10) panicles born alternately from the distal stem towards the apex, appearing from February to March. Each panicle is a raceme of 15–45 conferted, spirally arranged, horizontally inserted spadices around a vertical central axis, gradually opening from base to apex, longer and whiter at the base and shorter and greener distally. Central axis 10–30 cm long in total, 0.4–0.5 mm diam. at the base, gradually tapering to 0.9–1 mm, terete, light green to reddish, whitish towards the apex; <bold><italic>peduncle</italic></bold> terete or slightly funnel-shaped distally, 1–2 mm long, 0.3–0.4 mm diam., bright white; <bold><italic>rachis</italic></bold> 3–20 mm long, 0.4–0.5 mm diam., longitudinally furrowed, bright white. <bold><italic>Floral bracts</italic></bold> peltate, discoid, greenish white, 0.25–0.3 mm diam. <bold><italic>Stamens</italic></bold> white, pink when dry, filaments 0.2 mm long, transparent, anthers white ovoid, 0.15–0.20 mm. <bold><italic>Ovary</italic></bold> globose, white, 0.35–0.45 mm diam., stigma fimbriate. <bold><italic>Fruit</italic></bold> an ovoid berry, 0.75–0.85 mm long, 0.55–0.65 mm diam., olive green-brownish, minutely papillate, pedicel inconspicuous, style very broadly conical, white, stigma brown.</p></tp:treatment-sec><tp:treatment-sec sec-type="distribution" id="SECID0EHAAK"><title>Distribution and habitat.</title><p>Plants are rare and have been found only at four spots from 700 to 2400, semi-shaded on soil accumulated among huge rocks, on moist places near watercourses.</p></tp:treatment-sec><tp:treatment-sec sec-type="phenology" id="SECID0EMAAK"><title>Phenology.</title><p>Inflorescences appear from December to March; fruits ripen from February to April.</p></tp:treatment-sec><tp:treatment-sec sec-type="etymology" id="SECID0ERAAK"><title>Etymology.</title><p>The epithet is dedicated to Lars Symmank, a botanist from Dresden, Germany, who together with Guido Mathieu collected the specimen of this new species in the first expedition to Peru organized by Ghent University in 2009. He worked in several studies of subgenus <tp:taxon-name><tp:taxon-name-part taxon-name-part-type="genus" reg="Peperomia"/><tp:taxon-name-part taxon-name-part-type="subgenus" reg="Tildenia">Tildenia</tp:taxon-name-part></tp:taxon-name> (<xref ref-type="bibr" rid="B15">Mathieu et al. 2011</xref>; <xref ref-type="bibr" rid="B28">Samain et al. 2011</xref>; <xref ref-type="bibr" rid="B32">Symmank et al. 2011</xref>).</p></tp:treatment-sec><tp:treatment-sec sec-type="notes" id="SECID0EMBAK"><title>Notes.</title><p>The closest species to <italic><tp:taxon-name><tp:taxon-name-part taxon-name-part-type="genus" reg="Peperomia">P.</tp:taxon-name-part><tp:taxon-name-part taxon-name-part-type="species" reg="symmankii">symmankii</tp:taxon-name-part></tp:taxon-name></italic> is <italic><tp:taxon-name><tp:taxon-name-part taxon-name-part-type="genus" reg="Peperomia">P.</tp:taxon-name-part><tp:taxon-name-part taxon-name-part-type="species" reg="ricardofernandezii">ricardofernandezii</tp:taxon-name-part></tp:taxon-name></italic> from Piura. This species is mainly terrestrial, taller, and many branched with a bush-like appearance contrasted to the creeping habit of <italic><tp:taxon-name><tp:taxon-name-part taxon-name-part-type="genus" reg="Peperomia">P.</tp:taxon-name-part><tp:taxon-name-part taxon-name-part-type="species" reg="symmankii">symmankii</tp:taxon-name-part></tp:taxon-name></italic>. The main difference is the leaf size and shape: <italic><tp:taxon-name><tp:taxon-name-part taxon-name-part-type="genus" reg="Peperomia">P.</tp:taxon-name-part><tp:taxon-name-part taxon-name-part-type="species" reg="symmankii">symmankii</tp:taxon-name-part></tp:taxon-name></italic> has relatively smaller leaves, more widely ovate, with an obtuse to round apex, compared to the narrow ovate, acute-acuminate leaves of <italic><tp:taxon-name><tp:taxon-name-part taxon-name-part-type="genus" reg="Peperomia">P.</tp:taxon-name-part><tp:taxon-name-part taxon-name-part-type="species" reg="ricardofernandezii">ricardofernandezii</tp:taxon-name-part></tp:taxon-name></italic>. Petioles of the new species are shorter, lighter in color, attached closer to the leaf base, which is truly cordate, even sometimes auriculate and overlapping, compared to the more peltate insertion in <italic><tp:taxon-name><tp:taxon-name-part taxon-name-part-type="genus" reg="Peperomia">P.</tp:taxon-name-part><tp:taxon-name-part taxon-name-part-type="species" reg="ricardofernandezii">ricardofernandezii</tp:taxon-name-part></tp:taxon-name></italic>. The inflorescence of <italic><tp:taxon-name><tp:taxon-name-part taxon-name-part-type="genus" reg="Peperomia">P.</tp:taxon-name-part><tp:taxon-name-part taxon-name-part-type="species" reg="symmankii">symmankii</tp:taxon-name-part></tp:taxon-name></italic> is narrower and longer but otherwise very similar, with slightly longer spadices (Table <xref ref-type="table" rid="T5">5</xref>).</p><table-wrap id="T5" position="float" orientation="portrait"><label>Table 5.</label><caption><p>Comparison of the main differences between <italic><tp:taxon-name><tp:taxon-name-part taxon-name-part-type="genus" reg="Peperomia">P.</tp:taxon-name-part><tp:taxon-name-part taxon-name-part-type="species" reg="symmankii">symmankii</tp:taxon-name-part></tp:taxon-name></italic> and <italic><tp:taxon-name><tp:taxon-name-part taxon-name-part-type="genus" reg="Peperomia">P.</tp:taxon-name-part><tp:taxon-name-part taxon-name-part-type="species" reg="ricardofernandezii">ricardofernandezii</tp:taxon-name-part></tp:taxon-name></italic>.</p></caption><table id="TID0EWCDI" rules="all"><tbody><tr><th rowspan="1" colspan="1">Features</th><th rowspan="1" colspan="1">
                      <italic>
                        <tp:taxon-name><tp:taxon-name-part taxon-name-part-type="genus" reg="Peperomia">Peperomia</tp:taxon-name-part><tp:taxon-name-part taxon-name-part-type="species" reg="symmankii">symmankii</tp:taxon-name-part></tp:taxon-name>
                      </italic>
                    </th><th rowspan="1" colspan="1">
                      <italic>
                        <tp:taxon-name><tp:taxon-name-part taxon-name-part-type="genus" reg="Peperomia">Peperomia</tp:taxon-name-part><tp:taxon-name-part taxon-name-part-type="species" reg="ricardofernandezii">ricardofernandezii</tp:taxon-name-part></tp:taxon-name>
                      </italic>
                    </th></tr><tr><td rowspan="1" colspan="1">Height (vegetative in cm)</td><td rowspan="1" colspan="1">12–20</td><td rowspan="1" colspan="1">10–50</td></tr><tr><td rowspan="1" colspan="1">Height (flowering, in cm)</td><td rowspan="1" colspan="1">25–45</td><td rowspan="1" colspan="1">15–60 or more</td></tr><tr><td rowspan="1" colspan="1">Petioles (surface and color)</td><td rowspan="1" colspan="1">Glabrous, light green or with reddish blush</td><td rowspan="1" colspan="1">Glabrous, burgundy red.</td></tr><tr><td rowspan="2" colspan="1">Petioles (length and insertion)</td><td rowspan="1" colspan="1">0.5–3.5 cm</td><td rowspan="1" colspan="1">2–4 cm</td></tr><tr><td rowspan="1" colspan="1">Subpeltate 1–2 mm from abaxial base</td><td rowspan="1" colspan="1">Subpeltate 2–3 mm from abaxial base</td></tr><tr><td rowspan="1" colspan="1">Leaves (shape and color)</td><td rowspan="1" colspan="1">Widely ovate, apex acute, base cordate; adaxially dull green, abaxially very light green, sometimes with a slight blush.</td><td rowspan="1" colspan="1">Narrowly ovate, apex acute to subacuminate, base subcordate; adaxially light green, abaxially reddish to burgundy red.</td></tr><tr><td rowspan="4" colspan="1">Leaves (size)</td><td rowspan="1" colspan="1">2–4.5 cm long</td><td rowspan="1" colspan="1">4.5–8 cm long</td></tr><tr><td rowspan="1" colspan="1">2.5–4 cm wide at distal third</td><td rowspan="1" colspan="1">1.5–3 cm wide at distal third</td></tr><tr><td rowspan="1" colspan="1">2.5–5 cm wide at the middle</td><td rowspan="1" colspan="1">2.5–6 cm wide at the middle</td></tr><tr><td rowspan="1" colspan="1">2–4.5 cm wide at proximal third</td><td rowspan="1" colspan="1">2.5–5.5 cm wide at proximal third</td></tr><tr><td rowspan="1" colspan="1">Vegetative stem</td><td rowspan="1" colspan="1">Perennial, usually one branch from subterminal bud.</td><td rowspan="1" colspan="1">Perennial, 1–3 branches from subterminal bud.</td></tr><tr><td rowspan="1" colspan="1">Bracts (petiole)</td><td rowspan="1" colspan="1">4–5 cm long, light green, inserted subpeltate at 1–3 mm from abaxial base</td><td rowspan="1" colspan="1">2–10 cm long, red, inserted subpeltate at 2–5 mm from abaxial base</td></tr><tr><td rowspan="4" colspan="1">Bracts (shape and size)</td><td rowspan="1" colspan="1">Widely ovate</td><td rowspan="1" colspan="1">Ovate</td></tr><tr><td rowspan="1" colspan="1">4–7 cm long</td><td rowspan="1" colspan="1">4.5–8 cm long, 2.5–6 cm wide,</td></tr><tr><td rowspan="1" colspan="1">3–7 cm wide,</td><td rowspan="2" colspan="1">apex acuminate and clearly acute distally</td></tr><tr><td rowspan="1" colspan="1">apex acute to obtuse</td></tr><tr><td rowspan="1" colspan="1">Central axis of panicle (length in cm)</td><td rowspan="1" colspan="1">10–30</td><td rowspan="1" colspan="1">3.5–7</td></tr><tr><td rowspan="1" colspan="1">Rachis of spadix (length in mm)</td><td rowspan="1" colspan="1">3–20</td><td rowspan="1" colspan="1">2–4</td></tr></tbody></table></table-wrap><p>This species belongs to <tp:taxon-name><tp:taxon-name-part taxon-name-part-type="genus" reg="Peperomia">Peperomia</tp:taxon-name-part><tp:taxon-name-part taxon-name-part-type="infraspecific-rank">subg.</tp:taxon-name-part><tp:taxon-name-part taxon-name-part-type="subgenus" reg="Panicularia">Panicularia</tp:taxon-name-part></tp:taxon-name> Miq. (<xref ref-type="bibr" rid="B10">Frenzke et al. 2015</xref>).</p></tp:treatment-sec><tp:treatment-sec sec-type="material" id="SECID0EXLAK"><title>Additional specimens examined.</title><p><bold>Peru, dept. Cajamarca, prov. San Miguel, dist. La Florida</bold>: El Papayo bridge over Saña River, East bank, 10 m to North, under the shade of <italic><tp:taxon-name><tp:taxon-name-part taxon-name-part-type="genus" reg="Guadua">Guadua</tp:taxon-name-part><tp:taxon-name-part taxon-name-part-type="species" reg="angustifolia">angustifolia</tp:taxon-name-part></tp:taxon-name></italic> plants, on rocks, 731 m, <named-content xmlns:xlink="http://www.w3.org/1999/xlink" content-type="dwc:verbatimCoordinates" xlink:type="simple"><named-content content-type="geo-json" specific-use="{&#34;type&#34;:&#34;Point&#34;,&#34;coordinates&#34;:[-79.142306,-6.866000]}" id="NCID0ENMAK" xlink:type="simple">06°51'57.6"S, 79°08'32.3"W</named-content></named-content>, 28 Aug 2022, <italic>G. Pino et al. 3639</italic> (USM 333272). El Papayo, sobre materia orgánica de las rocas. [El Papayo, on rocks with the decayed organic matter] 850 m, [<named-content xmlns:xlink="http://www.w3.org/1999/xlink" content-type="dwc:verbatimCoordinates" xlink:type="simple"><named-content content-type="geo-json" specific-use="{&#34;type&#34;:&#34;Point&#34;,&#34;coordinates&#34;:[-79.133333,-6.850000]}" id="NCID0EXMAK" xlink:type="simple">06°51'S, 79°08'W</named-content></named-content>], 1 Feb 1986, <italic>S. Llatas Q. 1770</italic> (HUT 22496); Road from Florida to Monteseco, 1095 m, <named-content xmlns:xlink="http://www.w3.org/1999/xlink" content-type="dwc:verbatimCoordinates" xlink:type="simple"><named-content content-type="geo-json" specific-use="{&#34;type&#34;:&#34;Point&#34;,&#34;coordinates&#34;:[-79.119139,-6.861472]}" id="NCID0EBNAK" xlink:type="simple">6°51'41.3"S, 79°07'08.9"W</named-content></named-content>, 10 Feb 2023, <italic>G. Pino &amp; L.E. Alomía 3832</italic>; (USM 333273). <bold>Dist. Bolívar</bold>: Bosque Oscuraná, Caserío el Nogal, Bosque Húmedo [Oscuraná Wet Forest, El Nogal Hamlet], 2400 m, [<named-content xmlns:xlink="http://www.w3.org/1999/xlink" content-type="dwc:verbatimCoordinates" xlink:type="simple"><named-content content-type="geo-json" specific-use="{&#34;type&#34;:&#34;Point&#34;,&#34;coordinates&#34;:[-79.134444,-6.947500]}" id="NCID0ENNAK" xlink:type="simple">6°56'51.0"S, 79°08'04.0"W</named-content></named-content>], Sep 9 2003, <italic>A. Juárez et al. s.n.</italic> (HLL 435, HUT 42219). <bold>Prov. Santa Cruz, dist. Catache</bold>: Carretera al Bosque de Monteseco, borde de Carretera. [Road to Monteseco forest, border of road], 1200 m, [<named-content xmlns:xlink="http://www.w3.org/1999/xlink" content-type="dwc:verbatimCoordinates" xlink:type="simple"><named-content content-type="geo-json" specific-use="{&#34;type&#34;:&#34;Point&#34;,&#34;coordinates&#34;:[-79.111667,-6.855833]}" id="NCID0EZNAK" xlink:type="simple">06°51'21"S, 79°06'42"W</named-content></named-content>], 20 Jan 1996, <italic>E. Rodríguez 750</italic> (HUT 30979).</p></tp:treatment-sec><ref-list><ref id="B15"><mixed-citation xmlns:xlink="http://www.w3.org/1999/xlink" xlink:type="simple"><person-group><name name-style="western"><surname>Mathieu</surname><given-names>G</given-names></name><name name-style="western"><surname>Symmank</surname><given-names>L</given-names></name><name name-style="western"><surname>Callejas</surname><given-names>R</given-names></name><name name-style="western"><surname>Wanke</surname><given-names>S</given-names></name><name name-style="western"><surname>Neinhuis</surname><given-names>C</given-names></name><name name-style="western"><surname>Goetghebeur</surname><given-names>P</given-names></name><name name-style="western"><surname>Samain</surname><given-names>MS</given-names></name></person-group> (<year>2011</year>) <article-title>New geophytic <italic><tp:taxon-name><tp:taxon-name-part taxon-name-part-type="genus">Peperomia</tp:taxon-name-part></tp:taxon-name></italic> (<tp:taxon-name><tp:taxon-name-part taxon-name-part-type="family">Piperaceae</tp:taxon-name-part></tp:taxon-name>) species from Mexico, Belize and Costa Rica.</article-title><source>Revista Mexicana de Biodiversidad</source><volume>82</volume>: <fpage>357</fpage>–<lpage>382</lpage>. <ext-link xlink:type="simple" ext-link-type="doi" xlink:href="10.22201/ib.20078706e.2011.2.1199">https://doi.org/10.22201/ib.20078706e.2011.2.1199</ext-link></mixed-citation></ref><ref id="B28"><mixed-citation xmlns:xlink="http://www.w3.org/1999/xlink" xlink:type="simple"><person-group><name name-style="western"><surname>Samain</surname><given-names>MS</given-names></name><name name-style="western"><surname>Mathieu</surname><given-names>G</given-names></name><name name-style="western"><surname>Pino</surname><given-names>G</given-names></name><name name-style="western"><surname>Symmank</surname><given-names>L</given-names></name><name name-style="western"><surname>Cieza</surname><given-names>N</given-names></name><name name-style="western"><surname>Neinhuis</surname><given-names>C</given-names></name><name name-style="western"><surname>Goetghebeur</surname><given-names>P</given-names></name><name name-style="western"><surname>Wanke</surname><given-names>S</given-names></name></person-group> (<year>2011</year>) <article-title>The geophytic <tp:taxon-name><tp:taxon-name-part taxon-name-part-type="genus">Peperomia</tp:taxon-name-part><tp:taxon-name-part taxon-name-part-type="infraspecific-rank">subgenus</tp:taxon-name-part><tp:taxon-name-part taxon-name-part-type="subgenus">Tildenia</tp:taxon-name-part></tp:taxon-name> (<tp:taxon-name><tp:taxon-name-part taxon-name-part-type="family">Piperaceae</tp:taxon-name-part></tp:taxon-name>) in the Andes with the description of new species in a phylogenetic framework.</article-title><source>Plant Ecology and Evolution</source><volume>144</volume>(<issue>2</issue>): <fpage>148</fpage>–<lpage>176</lpage>. <ext-link xlink:type="simple" ext-link-type="doi" xlink:href="10.5091/plecevo.2011.470">https://doi.org/10.5091/plecevo.2011.470</ext-link></mixed-citation></ref><ref id="B32"><mixed-citation xmlns:xlink="http://www.w3.org/1999/xlink" xlink:type="simple"><person-group><name name-style="western"><surname>Symmank</surname><given-names>L</given-names></name><name name-style="western"><surname>Samain</surname><given-names>MS</given-names></name><name name-style="western"><surname>Smith</surname><given-names>JF</given-names></name><name name-style="western"><surname>Pino</surname><given-names>G</given-names></name><name name-style="western"><surname>Goetghebeur</surname><given-names>P</given-names></name><name name-style="western"><surname>Neinhuis</surname><given-names>P</given-names></name><name name-style="western"><surname>Wanke</surname><given-names>S</given-names></name></person-group> (<year>2011</year>) <article-title>From the Andean cradle in Peru to the Trans-Mexican Volcanic Belt: The extraordinary journey of the geophytic <tp:taxon-name><tp:taxon-name-part taxon-name-part-type="genus">Peperomia</tp:taxon-name-part><tp:taxon-name-part taxon-name-part-type="infraspecific-rank">subgenus</tp:taxon-name-part><tp:taxon-name-part taxon-name-part-type="subgenus">Tildenia</tp:taxon-name-part></tp:taxon-name> (<tp:taxon-name><tp:taxon-name-part taxon-name-part-type="family">Piperaceae</tp:taxon-name-part></tp:taxon-name>).</article-title><source>Journal of Biogeography</source><volume>38</volume>: <fpage>2337</fpage>–<lpage>2349</lpage>. <ext-link xlink:type="simple" ext-link-type="doi" xlink:href="10.1111/j.1365-2699.2011.02586.x">https://doi.org/10.1111/j.1365-2699.2011.02586.x</ext-link></mixed-citation></ref><ref id="B10"><mixed-citation xmlns:xlink="http://www.w3.org/1999/xlink" xlink:type="simple"><person-group><name name-style="western"><surname>Frenzke</surname><given-names>L</given-names></name><name name-style="western"><surname>Scheiris</surname><given-names>E</given-names></name><name name-style="western"><surname>Pino</surname><given-names>G</given-names></name><name name-style="western"><surname>Symmank</surname><given-names>L</given-names></name><name name-style="western"><surname>Goetghebeur</surname><given-names>P</given-names></name><name name-style="western"><surname>Neinhuis</surname><given-names>C</given-names></name><name name-style="western"><surname>Wanke</surname><given-names>S</given-names></name><name name-style="western"><surname>Samain</surname><given-names>MS</given-names></name></person-group> (<year>2015</year>) <article-title>A revised infrageneric classification of the genus <italic><tp:taxon-name><tp:taxon-name-part taxon-name-part-type="genus">Peperomia</tp:taxon-name-part></tp:taxon-name></italic> Ruiz &amp; Pav. (<tp:taxon-name><tp:taxon-name-part taxon-name-part-type="family">Piperaceae</tp:taxon-name-part></tp:taxon-name>).</article-title><source>Taxon</source><volume>64</volume>(<issue>3</issue>): <fpage>424</fpage>–<lpage>444</lpage>. <ext-link xlink:type="simple" ext-link-type="doi" xlink:href="10.12705/643.4">https://doi.org/10.12705/643.4</ext-link></mixed-citation></ref></ref-list></tp:taxon-treatment>
