# Supplementary material for: ﻿Species of Peperomia (Piperaceae) from the Saña River Valley, Peru
Source: PhytoKeys. 2023 Apr 19;225:1–40. doi: 10.3897/phytokeys.225.99277 (PMC10209506; doi:10.3897/phytokeys.225.99277)
Supplement: XML Treatment for Peperomia vivipara [file phytokeys.225.99277-treatment17.xml]

<!DOCTYPE tp:taxon-treatment
  PUBLIC "-//TaxonX//DTD Taxonomic Treatment Publishing DTD v0 20100105//EN" "tax-treatment-NSO.dtd">
<tp:taxon-treatment xmlns:tp="http://www.plazi.org/taxpub"><tp:treatment-meta><kwd-group><label>Taxon classification</label><kwd>
                <named-content content-type="kingdom">Plantae</named-content>
              </kwd><kwd>
                <named-content content-type="order">Piperales</named-content>
              </kwd><kwd>
                <named-content content-type="family">Piperaceae</named-content>
              </kwd></kwd-group><mixed-citation publication-type="journal"><person-group><name><surname>Pino Infante</surname><given-names>Guillermo Eloy</given-names></name><name><surname>Samain</surname><given-names>Marie-Stéphanie</given-names></name><name><surname>Albán Castillo</surname><given-names>Joaquina Adelaida</given-names></name><name><surname>Alomía Collazos</surname><given-names>Luis Enrique Aarón</given-names></name></person-group><article-title>﻿Species of <italic><tp:taxon-name><tp:taxon-name-part taxon-name-part-type="genus" reg="Peperomia">Peperomia</tp:taxon-name-part></tp:taxon-name></italic> (<tp:taxon-name><tp:taxon-name-part taxon-name-part-type="family" reg="Piperaceae">Piperaceae</tp:taxon-name-part></tp:taxon-name>) from the Saña River Valley, Peru</article-title><source>PhytoKeys</source><day>19</day><month>04</month><year>2023</year><volume>225</volume><fpage>1</fpage><lpage>40</lpage><pub-id pub-id-type="doi">10.3897/phytokeys.225.99277</pub-id></mixed-citation></tp:treatment-meta><tp:nomenclature><label>﻿16.</label><tp:taxon-name>
              <object-id xmlns:xlink="http://www.w3.org/1999/xlink" content-type="arpha" xlink:type="simple">D93406AC-CCD3-521F-AD44-4210FDA4010F</object-id>
              <tp:taxon-name-part taxon-name-part-type="genus" reg="Peperomia">Peperomia</tp:taxon-name-part>
              <tp:taxon-name-part taxon-name-part-type="species" reg="vivipara">vivipara</tp:taxon-name-part>
              <object-id xmlns:xlink="http://www.w3.org/1999/xlink" content-type="ipni" xlink:type="simple">urn:lsid:ipni.org:names:77317656-1</object-id>
            </tp:taxon-name><tp:taxon-authority>Pino, Samain &amp; L.E. Alomía</tp:taxon-authority><tp:taxon-status xmlns:xlink="http://www.w3.org/1999/xlink" xlink:type="simple">sp. nov.</tp:taxon-status><xref ref-type="fig" rid="F11">Fig. 11A–F</xref></tp:nomenclature><tp:treatment-sec sec-type="material" id="SECID0EOPAK"><title>Type.</title><p><bold>Peru</bold>, dept. Cajamarca, prov. Santa Cruz, dist. Catache: Monteseco Forest. 1500 m, [<named-content xmlns:xlink="http://www.w3.org/1999/xlink" content-type="dwc:verbatimCoordinates" xlink:type="simple"><named-content content-type="geo-json" specific-use="{&#34;type&#34;:&#34;Point&#34;,&#34;coordinates&#34;:[-79.098250,-6.849611]}" id="NCID0EZPAK" xlink:type="simple">06°50'58.6"S, 79°05'53.7"W</named-content></named-content>], 19 Dec 1984, <italic>A. Sagástegui et al. 12396</italic> (holotype: HUT [19867] !; isotype: F [2038843] !).</p><fig id="F11" position="float" orientation="portrait"><object-id xmlns:xlink="http://www.w3.org/1999/xlink" content-type="doi" xlink:type="simple">10.3897/phytokeys.225.99277.figure11</object-id><object-id xmlns:xlink="http://www.w3.org/1999/xlink" content-type="arpha" xlink:type="simple">71B42D18-6D45-5617-BA07-D6C1D794E487</object-id><label>Figure 11.</label><caption><p><italic><tp:taxon-name><tp:taxon-name-part taxon-name-part-type="genus" reg="Peperomia">Peperomia</tp:taxon-name-part><tp:taxon-name-part taxon-name-part-type="species" reg="vivipara">vivipara</tp:taxon-name-part></tp:taxon-name></italic> Pino, Samain &amp; L.E. Alomía, sp. nov. <bold>A</bold> young plant in habitat <bold>B</bold> mature plant in habitat showing offsets <bold>C</bold> plant <italic>ex situ</italic> showing offsets <bold>D</bold> propagules of different sizes just detached from mother plant <bold>E</bold> detail of leaves <bold>F</bold> detail of a branch: adaxial side (left), abaxial side (right) <bold>G</bold> branch with terminal spadix <bold>H</bold> spadix in anthesis.(Detail: Above, before; and below, after development of stamens).</p></caption><graphic xmlns:xlink="http://www.w3.org/1999/xlink" xlink:href="phytokeys-225-001_article-99277__-g011.jpg" position="float" orientation="portrait" xlink:type="simple" id="oo_839982.jpg"><uri content-type="original_file" xlink:type="simple">https://binary.pensoft.net/fig/839982</uri></graphic></fig></tp:treatment-sec><tp:treatment-sec sec-type="diagnosis" id="SECID0EKRAK"><title>Diagnosis.</title><p>Perennial, semi-succulent, caespitose herb similar to <italic><tp:taxon-name><tp:taxon-name-part taxon-name-part-type="genus" reg="Peperomia">P.</tp:taxon-name-part><tp:taxon-name-part taxon-name-part-type="species" reg="alata">alata</tp:taxon-name-part></tp:taxon-name></italic>, but more succulent, with thicker and more stout branches, leaves are shorter, elliptic, acute based, instead of lanceolate and long acuminate. Leaf bases are obtuse or subtruncate instead of cuneate. After flowering, propagules are developed at the apex of old branches that readily wither to assure vegetative propagation.</p></tp:treatment-sec><tp:treatment-sec sec-type="description" id="SECID0E2RAK"><title>Description.</title><p>Perennial, semi-succulent, caespitose <bold><italic>herb</italic></bold>, growing terrestrial, epiphytic, or saxicolous in the shade of other plants, 30–45 cm tall. Roots fibrous, emerging from the base of plants, 0.7–1 mm diam., light brown. <bold><italic>Stem</italic></bold> stoloniferous at the base, from which 3–10 deciduous <bold><italic>branches</italic></bold> emerge, straight erect, sometimes in zig-zag towards the apex, terete at the base, then prominently winged towards the apex with a triangular section, dark olive green, slightly puberulous at the base, then glabrescent towards the apex, 0.7–1 cm diam. At the base, gradually tapering to 0.3–0.5 mm at the apex, rarely branched close to the base, internodes 2.5–5 cm at the base gradually descending to 0.5–0.7 cm towards the apex, wings prominent at the distal half of the stems, from below the node towards the node after the next, semitransparent, 1–2 mm tall. <bold><italic>Leaves</italic></bold> alternate, distichous, glabrous, elliptic to elliptic ovate; petiole short, decurrent to next opposite node, reniform in section, channeled above, reddish green-pinkish, 0.2–0.4 (–1) cm long, 1.5–2 mm wide; lamina 3–6.5 cm long, 0.5–1.5 mm thick, 1.8–3.2 cm wide, apex acute to very slightly acuminate, slightly recurvate, base sub truncate; adaxially bright glossy green in young leaves, then very dark army green and even bluish, flat to slightly canaliculate, 3–5-palmatinerved, nerves depressed; margin entire; abaxially very light green with a pink blush, 3-palmatinerved, nerves elevated. <bold><italic>Inflorescence</italic></bold> simple terminal or up to 3 individually from upper leaf nodes opposite to the leaves; <bold><italic>peduncle</italic></bold> terete to infundibuliform, bright green, 2–9 mm long, 1.4–1.5 mm diam.; <bold><italic>rachis</italic></bold> 3–6 cm long, 2–3 mm diam., light green. <bold><italic>Floral bracts</italic></bold> rotundate, light green, flat, almost inconspicuous, only darker green than rachis, 0.4–0.5 mm diam. <bold><italic>Stamens</italic></bold>, filaments transparent, 0.2 mm diam., 1.5–3 mm long, anthers white ovoid, 0.4–0.5 mm long, 0.3–0.4 mm wide. <bold><italic>Fruit</italic></bold> not seen. <bold><italic><tp:taxon-name><tp:taxon-name-part taxon-name-part-type="genus" reg="Propagule">Propagule</tp:taxon-name-part></tp:taxon-name></italic></bold> developing at the apex of the branch, 1–5 cm tall, persistent until the whole stem dries.</p></tp:treatment-sec><tp:treatment-sec sec-type="distribution" id="SECID0EHTAK"><title>Distribution and habitat.</title><p>Plants grow from 1500 to 1800 m of the middle course of the Saña River valley, in the remnants of montane forest, epiphytic or on rocks, always in shaded places.</p></tp:treatment-sec><tp:treatment-sec sec-type="phenology" id="SECID0EMTAK"><title>Phenology.</title><p>Inflorescences appear from December to March; fruits ripen from February to April.</p></tp:treatment-sec><tp:treatment-sec sec-type="etymology" id="SECID0ERTAK"><title>Etymology.</title><p>The epithet stands for the most striking feature of this plant, the production of offsets directly from the mother plant, bypassing germination, as a method of survival in extreme weather conditions, from the Latin <italic>viviparus</italic> (that brings forth its young alive).</p></tp:treatment-sec><tp:treatment-sec sec-type="notes" id="SECID0EZTAK"><title>Notes.</title><p>The closest species to <italic><tp:taxon-name><tp:taxon-name-part taxon-name-part-type="genus" reg="Peperomia">P.</tp:taxon-name-part><tp:taxon-name-part taxon-name-part-type="species" reg="vivipara">vivipara</tp:taxon-name-part></tp:taxon-name></italic> is <italic><tp:taxon-name><tp:taxon-name-part taxon-name-part-type="genus" reg="Peperomia">P.</tp:taxon-name-part><tp:taxon-name-part taxon-name-part-type="species" reg="alata">alata</tp:taxon-name-part></tp:taxon-name></italic> Ruiz &amp; Pav., a species of wide distribution in Mexico, Central America, and all countries of South America except Chile, Argentina, and Uruguay, in tropical forests at lower elevations. Plants are similar in habit and size, they share the zig-zag winged internodes, although <italic><tp:taxon-name><tp:taxon-name-part taxon-name-part-type="genus" reg="Peperomia">P.</tp:taxon-name-part><tp:taxon-name-part taxon-name-part-type="species" reg="vivipara">vivipara</tp:taxon-name-part></tp:taxon-name></italic> is stouter, with thicker and more erect branches with longer internodes. The main difference is in leaves, which are shorter, elliptic with an acute short apex and an obtuse or almost truncate base in <italic><tp:taxon-name><tp:taxon-name-part taxon-name-part-type="genus" reg="Peperomia">P.</tp:taxon-name-part><tp:taxon-name-part taxon-name-part-type="species" reg="vivipara">vivipara</tp:taxon-name-part></tp:taxon-name></italic> compared to the lanceolate, long acuminate, and acute-based leaves of <italic><tp:taxon-name><tp:taxon-name-part taxon-name-part-type="genus" reg="Peperomia">P.</tp:taxon-name-part><tp:taxon-name-part taxon-name-part-type="species" reg="alata">alata</tp:taxon-name-part></tp:taxon-name></italic>. A further difference is that <italic><tp:taxon-name><tp:taxon-name-part taxon-name-part-type="genus" reg="Peperomia">P.</tp:taxon-name-part><tp:taxon-name-part taxon-name-part-type="species" reg="alata">alata</tp:taxon-name-part></tp:taxon-name></italic> does not produce propagules at the distal stems. (Table <xref ref-type="table" rid="T6">6</xref>) These plantlets, that drop readily and root close to the mother plant propagating the plants vegetatively, have not been seen in any other species of <italic><tp:taxon-name><tp:taxon-name-part taxon-name-part-type="genus" reg="Peperomia">Peperomia</tp:taxon-name-part></tp:taxon-name></italic> and give the name to the epithet of the species.</p><table-wrap id="T6" position="float" orientation="portrait"><label>Table 6.</label><caption><p>Comparison of the main differences between <italic><tp:taxon-name><tp:taxon-name-part taxon-name-part-type="genus" reg="Peperomia">P.</tp:taxon-name-part><tp:taxon-name-part taxon-name-part-type="species" reg="vivipara">vivipara</tp:taxon-name-part></tp:taxon-name></italic> and <italic><tp:taxon-name><tp:taxon-name-part taxon-name-part-type="genus" reg="Peperomia">P.</tp:taxon-name-part><tp:taxon-name-part taxon-name-part-type="species" reg="alata">alata</tp:taxon-name-part></tp:taxon-name></italic>.</p></caption><table id="TID0E6MDI" rules="all"><tbody><tr><th rowspan="1" colspan="1">Features</th><th rowspan="1" colspan="1">
                      <italic>
                        <tp:taxon-name><tp:taxon-name-part taxon-name-part-type="genus" reg="Peperomia">Peperomia</tp:taxon-name-part><tp:taxon-name-part taxon-name-part-type="species" reg="vivipara">vivipara</tp:taxon-name-part></tp:taxon-name>
                      </italic>
                    </th><th rowspan="1" colspan="1">
                      <italic>
                        <tp:taxon-name><tp:taxon-name-part taxon-name-part-type="genus" reg="Peperomia">Peperomia</tp:taxon-name-part><tp:taxon-name-part taxon-name-part-type="species" reg="alata">alata</tp:taxon-name-part></tp:taxon-name>
                      </italic>
                    </th></tr><tr><td rowspan="1" colspan="1">Height</td><td rowspan="1" colspan="1">30–45 cm</td><td rowspan="1" colspan="1">30 cm or more</td></tr><tr><td rowspan="1" colspan="1">Stem (diam. at base)</td><td rowspan="1" colspan="1">7–10 mm</td><td rowspan="1" colspan="1">3–8 mm</td></tr><tr><td rowspan="1" colspan="1">Internodes (distance)</td><td rowspan="1" colspan="1">2.5–5 cm</td><td rowspan="1" colspan="1">1–3 cm</td></tr><tr><td rowspan="2" colspan="1">Petioles (length and diam.)</td><td rowspan="1" colspan="1">2–10 mm long</td><td rowspan="1" colspan="1">3–20 mm long</td></tr><tr><td rowspan="1" colspan="1">1.5–2 mm diam.</td><td rowspan="1" colspan="1">0.8–2 mm diam.</td></tr><tr><td rowspan="3" colspan="1">Leaves (shape)</td><td rowspan="1" colspan="1">Elliptic to elliptic ovate,</td><td rowspan="1" colspan="1">Elliptic to elliptic-lanceolate,</td></tr><tr><td rowspan="1" colspan="1">apex acute to slightly acuminate,</td><td rowspan="1" colspan="1">apex long acuminate,</td></tr><tr><td rowspan="1" colspan="1">base obtuse, subtruncate</td><td rowspan="1" colspan="1">base acute, cuneate</td></tr><tr><td rowspan="2" colspan="1">Vegetative leaves (size)</td><td rowspan="1" colspan="1">3–6.5 cm long</td><td rowspan="1" colspan="1">4.5–15 cm long</td></tr><tr><td rowspan="1" colspan="1">1.8–3.2 cm wide</td><td rowspan="1" colspan="1">2–4.5 cm wide</td></tr><tr><td rowspan="1" colspan="1">Spadices (length)</td><td rowspan="1" colspan="1">3–6 cm</td><td rowspan="1" colspan="1">6–8 (–15) cm</td></tr><tr><td rowspan="1" colspan="1">Propagules at distal stem</td><td rowspan="1" colspan="1">Present</td><td rowspan="1" colspan="1">Absent</td></tr></tbody></table></table-wrap><p>This species belongs to <tp:taxon-name><tp:taxon-name-part taxon-name-part-type="genus" reg="Peperomia">Peperomia</tp:taxon-name-part><tp:taxon-name-part taxon-name-part-type="infraspecific-rank">subg.</tp:taxon-name-part><tp:taxon-name-part taxon-name-part-type="subgenus" reg="Micropiper">Micropiper</tp:taxon-name-part></tp:taxon-name> (Miq.) Miq. (<xref ref-type="bibr" rid="B10">Frenzke et al. 2015</xref>).</p></tp:treatment-sec><tp:treatment-sec sec-type="material" id="SECID0EQ3AK"><title>Specimens examined.</title><p><bold>Peru, dept. Cajamarca, prov. Santa Cruz, dist. Catache</bold>: Monteseco, 5 km above, on the path to Chorro Blanco, 1500 m, [<named-content xmlns:xlink="http://www.w3.org/1999/xlink" content-type="dwc:verbatimCoordinates" xlink:type="simple"><named-content content-type="geo-json" specific-use="{&#34;type&#34;:&#34;Point&#34;,&#34;coordinates&#34;:[-79.098250,-6.849611]}" id="NCID0E23AK" xlink:type="simple">06°50'58.6"S, 79°05'53.7"W</named-content></named-content>], 16 Mar 1986, <italic>M.O. Dillon &amp; A. Sagástegui 4366</italic> (F 1993688); Same place, on the path below the campsite, 1450 m, [<named-content xmlns:xlink="http://www.w3.org/1999/xlink" content-type="dwc:verbatimCoordinates" xlink:type="simple"><named-content content-type="geo-json" specific-use="{&#34;type&#34;:&#34;Point&#34;,&#34;coordinates&#34;:[-79.102611,-6.853000]}" id="NCID0EF4AK" xlink:type="simple">06°51'10.8"S, 79°06'09.4"W</named-content></named-content>], 19 Mar 1986, <italic>M.O. Dillon &amp; A. Sagástegui 4432</italic> (F 1993348); Monteseco, 3 km NE, 1750 m, <named-content xmlns:xlink="http://www.w3.org/1999/xlink" content-type="dwc:verbatimCoordinates" xlink:type="simple"><named-content content-type="geo-json" specific-use="{&#34;type&#34;:&#34;Point&#34;,&#34;coordinates&#34;:[-79.104083,-6.847667]}" id="NCID0EP4AK" xlink:type="simple">06°50'51.6"S, 79°06'14.7"W</named-content></named-content>, 13 May 1987, <italic>J. Santisteban C. &amp; J. Guevara B. 044</italic> (HUT 24730, F1995346). <bold>Prov. San Miguel, dist. Niepos</bold>: Road from La Florida to Monte Seco (Naranjo), 14.5 km from La Florida, 1643 m, <named-content xmlns:xlink="http://www.w3.org/1999/xlink" content-type="dwc:verbatimCoordinates" xlink:type="simple"><named-content content-type="geo-json" specific-use="{&#34;type&#34;:&#34;Point&#34;,&#34;coordinates&#34;:[-79.125972,-6.901333]}" id="NCID0E24AK" xlink:type="simple">06°54'04.8"S, 79°07'33.5"W</named-content></named-content>, 1 Mar 2009, <italic>G . Mathieu &amp; L. Symmank 165</italic> (USM 258839); Road from Naranjo to La Florida, 1632 m, <named-content xmlns:xlink="http://www.w3.org/1999/xlink" content-type="dwc:verbatimCoordinates" xlink:type="simple"><named-content content-type="geo-json" specific-use="{&#34;type&#34;:&#34;Point&#34;,&#34;coordinates&#34;:[-79.133056,-6.900056]}" id="NCID0EF5AK" xlink:type="simple">06°54'00.2"S, 79°07'59.0"W</named-content></named-content>, Jul 26 2020, <italic>G. Pino &amp; L.E. Alomía 3214</italic>; Same road, 1613 m, <named-content xmlns:xlink="http://www.w3.org/1999/xlink" content-type="dwc:verbatimCoordinates" xlink:type="simple"><named-content content-type="geo-json" specific-use="{&#34;type&#34;:&#34;Point&#34;,&#34;coordinates&#34;:[-79.125972,-6.900917]}" id="NCID0EP5AK" xlink:type="simple">06°54'03.3"S, 79°07'33.5"W</named-content></named-content>, 26 Jul 2020, <italic>G. Pino &amp; L.E. Alomía 3215</italic> (USM 330866); Idem, 1612 m, <named-content xmlns:xlink="http://www.w3.org/1999/xlink" content-type="dwc:verbatimCoordinates" xlink:type="simple"><named-content content-type="geo-json" specific-use="{&#34;type&#34;:&#34;Point&#34;,&#34;coordinates&#34;:[-79.125972,-6.900917]}" id="NCID0EZ5AK" xlink:type="simple">06°54'03.3"S, 79°07'33.5"W</named-content></named-content>, Feb 2 2023, <italic>G. Pino &amp; L.E. Alomía 3833</italic> (USM 333271); Idem, 1393 m, <named-content xmlns:xlink="http://www.w3.org/1999/xlink" content-type="dwc:verbatimCoordinates" xlink:type="simple"><named-content content-type="geo-json" specific-use="{&#34;type&#34;:&#34;Point&#34;,&#34;coordinates&#34;:[-79.116028,-6.890361]}" id="NCID0ED6AK" xlink:type="simple">06°53'25.3"S, 79°06'57.7"W</named-content></named-content>, 26 Jul 2020, <italic>G. Pino &amp; L.E. Alomía 3216</italic> (USM 330867); Road from La Florida to Niepos, 1393 m, <named-content xmlns:xlink="http://www.w3.org/1999/xlink" content-type="dwc:verbatimCoordinates" xlink:type="simple"><named-content content-type="geo-json" specific-use="{&#34;type&#34;:&#34;Point&#34;,&#34;coordinates&#34;:[-79.115833,-6.890278]}" id="NCID0EN6AK" xlink:type="simple">06°53'25"S, 79°06'57"W</named-content></named-content>, 28 Aug 2022, <italic>G. Pino et al. 3643</italic> (USM 330886); Same road, 1613 m, <named-content xmlns:xlink="http://www.w3.org/1999/xlink" content-type="dwc:verbatimCoordinates" xlink:type="simple"><named-content content-type="geo-json" specific-use="{&#34;type&#34;:&#34;Point&#34;,&#34;coordinates&#34;:[-79.125972,-6.900917]}" id="NCID0EX6AK" xlink:type="simple">06°54'03.3"S, 79°07'33.5"W</named-content></named-content>, 28 Aug 2022, <italic>G. Pino et al. 3645</italic> (USM 330887).</p></tp:treatment-sec><ref-list><ref id="B10"><mixed-citation xmlns:xlink="http://www.w3.org/1999/xlink" xlink:type="simple"><person-group><name name-style="western"><surname>Frenzke</surname><given-names>L</given-names></name><name name-style="western"><surname>Scheiris</surname><given-names>E</given-names></name><name name-style="western"><surname>Pino</surname><given-names>G</given-names></name><name name-style="western"><surname>Symmank</surname><given-names>L</given-names></name><name name-style="western"><surname>Goetghebeur</surname><given-names>P</given-names></name><name name-style="western"><surname>Neinhuis</surname><given-names>C</given-names></name><name name-style="western"><surname>Wanke</surname><given-names>S</given-names></name><name name-style="western"><surname>Samain</surname><given-names>MS</given-names></name></person-group> (<year>2015</year>) <article-title>A revised infrageneric classification of the genus <italic><tp:taxon-name><tp:taxon-name-part taxon-name-part-type="genus">Peperomia</tp:taxon-name-part></tp:taxon-name></italic> Ruiz &amp; Pav. (<tp:taxon-name><tp:taxon-name-part taxon-name-part-type="family">Piperaceae</tp:taxon-name-part></tp:taxon-name>).</article-title><source>Taxon</source><volume>64</volume>(<issue>3</issue>): <fpage>424</fpage>–<lpage>444</lpage>. <ext-link xlink:type="simple" ext-link-type="doi" xlink:href="10.12705/643.4">https://doi.org/10.12705/643.4</ext-link></mixed-citation></ref></ref-list></tp:taxon-treatment>
