# Supplementary material for: ﻿Species of Peperomia (Piperaceae) from the Saña River Valley, Peru
Source: PhytoKeys. 2023 Apr 19;225:1–40. doi: 10.3897/phytokeys.225.99277 (PMC10209506; doi:10.3897/phytokeys.225.99277)
Supplement: ﻿Supplementary material 1 — Localities of Peperomia species from the Saña River Valley, Peru [file phytokeys-225-001_article-99277__-s001.xlsx]

## Sheet: Sheet1
	Genus	Species	Department	Province	District	Location	Altitude	DMSlat	DMSlong	Decimallat	Decimallong	Field number	Date	Voucher
1	Peperomia	dolabriformis	Lambayeque	Chiclayo	Oyotún	Near Mocupa (Mocupe) in a canyon above Chiclayo	391	06°48'58.7"S	79°12'01.6"W	-6.81631	-79.2004	UCBG 52.498	1958-09-24	UC 088167 US 2301205 F1567768 NY
2	Peperomia	riosaniensis	Cajamarca	Santa Cruz	Catache	Road to Hacienda Taulis, ca. 80 km east from Cayalti on the Río Saña	500	06°51'23.0"S	79°09'31.0"W	-6.85639	-79.1586	PH 6308	1964-08-28	UC 298471, US 2485139, USM (Not found)
3	Peperomia	cacaophila	Cajamarca	Santa Cruz	Catache	Road to Hacienda Taulis, ca. 60 km east from Cayalti on the Río Saña	479	06°50'41.5"S	79°10'14.2"W	-6.84486	-79.170611	PH 6323	1964-08-28	UC, US, USM 16451, F 1642092
4	Peperomia	riosaniensis	Cajamarca	San Miguel	La Florida	Puente El Papayo (La Florida)	731	06°51'57.6"S	79°08'32.3''W	-6.866	-79.142306	SLQ 861	1982-07-18	F 1931956, NY
5	Peperomia	angularis	Cajamarca	Santa Cruz	Catache	El Papayo, El Espinal Monteseco	600	06°51'31.7"S	79°06'46.8"W	-6.85881	-79.113	AS 12354	1984-07-18	HUT 19779, F 1960604, MO 3226489
6	Peperomia	vivipara	Cajamarca	Santa Cruz	Catache	Monteseco Forest	1500	06°50'58.6"S	79°05'53.7"W	-6.84961	-79.0982	AS 12396	1984-12-19	HUT 19867 , F 2038843
7	Peperomia	sagasteguii	Cajamarca	Santa Cruz	Catache	Monteseco, 1 Km above , on path to Chorro Blanco	1353	06°51'17.8"S	79°06'33.2"W	-6.85494	-79.1092	MD & AS 4315a	1986-03-16	F 1978653
8	Peperomia	vivipara	Cajamarca	Santa Cruz	Catache	Monteseco, 5 Km above , on path to Chorro Blanco	1500	06°50'58.6"S	79°05'53.7"W	-6.84961	-79.0982	MD & AS 4366	1986-03-16	F 1993688
9	Peperomia	haematolepis	Cajamarca	Santa Cruz	Catache	Monteseco, 5 Km above , on path below campsite	1450	06°51'10.8"S	79°06'09.4"W	-6.853	-79.1026	MD & AS 4425	1986-03-19	US 3338748,F, GB 0167869, HUA 49003
10	Peperomia	vivipara	Cajamarca	Santa Cruz	Catache	Monteseco, 5 Km above , on path below campsite	1450	06°51'10.8"S	79°06'09.4"W	-6.853	-79.1026	MD & AS 4432	1986-03-19	F 1993348
11	Peperomia	symankii	Cajamarca	San Miguel	La Florida	El Papayo, sobre materia orgánica de las rocas.	850	06°51'57.6"S	79°08'32.3''W	-6.866	-79.1423	SLQ 1770	1986-01-02	HUT 022496
12	Peperomia	sagasteguii	Cajamarca	San Miguel	La Florida	Buenos Aires, La Florida, sobre troncos de Guaba	1000	06°52'27.3"S	79°07'10"W	-6.87425	-79.1194	SLQ & RP 1822	1986-03-22	F 1963941
13	Peperomia	galioides	Cajamarca	San Miguel	Calquis	Taulis Playa (Agua Blanca)	2650	06°56'06"S	78°59'23"W	-6.935	-78.9897	JML, EA, SL 1143	1986-07-03	HUT 22520, MO
14	Peperomia	inaequalifolia	Cajamarca	Santa Cruz	Catache	Monteseco, 3 Km NE	1850	06°50'41.4"S	79°06'14.4"W	-6.84483	-79.104	AS & JG 004	1987-05-05	HUT 24701, F 1995288
15	Peperomia	angularis	Cajamarca	Santa Cruz	Catache	Monteseco, 3 Km NE	1800	06°50'42.3"S	79°06'17.1"W	-6.84509	-79.1048	JS & JG 013	1987-05-05	HUT , F 1994832
16	Peperomia	vivipara	Cajamarca	Santa Cruz	Catache	Monteseco, 3 Km NE	1750	06°50'51.6"S	79°06'14.7"W	-6.84767	-79.1041	JS & JG 044	1987-05-13	HUT 24730, F 1995346
17	Peperomia	angularis	Cajamarca	Santa Cruz	Catache	Monteseco, 3 Km NE	1800	06°50'42.3"S	79°06'17.1"W	-6.84509	-79.1048	JS & JG 055	1987-05-13	HUT 24750, F 1995336
18	Peperomia	microphylla	Cajamarca	Santa Cruz	Catache	Monteseco, 4.2 Km NE	2500	06°49'47.1"S	79°06'22.4"W	-6.82974	-79.1062	JS & JG 084	1987-05-20	HUT 24800, F 1995295
19	Peperomia	galioides	Cajamarca	Santa Cruz	Catache	Udima	2500	06°49'38.3"S	79°06'01.1"W	-6.82731	-79.1003	JS & JG 087	1987-05-20	HUT 24803, F 1995293
20	Peperomia	hispidula	Cajamarca	Santa Cruz	Catache	Monteseco, North of Chorro Blanco, border of stream	1500	06°50'58.6"S	79°05'53.7"W	-6.84961	-79.0982	SL 008	1989-01-20	F 2016256
21	Peperomia	sagasteguii	Cajamarca	Santa Cruz	Catache	Monteseco, around the campsite	1500	06°50'58.6"S	79°05'53.7"W	-6.84961	-79.0982	SL 015	1989-01-20	F 2016269 USM 90066
22	Peperomia	inaequalifolia	Cajamarca	Santa Cruz	Catache	Above Monteseco	1350	06°51'17.8"S	79°06'33.3"W	-6.85494	-79.1092	SL 904	1993-10-10	HAO, F 2165067
23	Peperomia	angularis	Cajamarca	Santa Cruz	Catache	Path in Monteseco Forest	1350	06°51'17.8"S	79°06'33.3"W	-6.85494	-79.1092	SL 911	1993-10-10	HAO, F 2142594
24	Peperomia	symankii	Cajamarca	Santa Cruz	Catache	Carretera al Bosque de Monteseco,Borde de Carretera	1200	06°51'21"S	79°06'42"W	-6.85583	-79.1117	ER 750	1996-01-20	HUT 30979
25	Peperomia	rotundata	Cajamarca	San Miguel	Unión Agua Blanca	El Tingo, camino a Taulis	3175	06°59'26"S	79°01'21"W	-6.99056	-79.0225	ER, SL, EA 2366	2000-02-18	HUT 037499, F, M, MO
26	Peperomia	symankii	Cajamarca	San Miguel	Bolivar	Bosque Oscuraná, Caserío el Nogal, Bolívar, Bosque Húmedo	2400	06°56'51.0"S	79°08'04.0"W	-6.9475	-79.1344	AJ JA RA s/n	2003-09-09	HLL 435, HUT 42219
27	Peperomia	fraseri	Cajamarca	Santa Cruz	Catache	Road from Cayalti to La Florida, 8,4 km from La Florida	497	06°50'51.6"S	79°09'53.7''W	-6.84767	-79.164917	MS160	2009-03-01	USM 255770
28	Peperomia	angularis	Cajamarca	Santa Cruz	Catache	Road from Cayalti to La Florida, 7,3 km from La Florida	549	06°51'23.2"S	79°09'31.1''W	-6.85644	-79.1586	MS161	2009-03-01	USM 255771
29	Peperomia	symankii	Cajamarca	San Miguel	La Florida	Road from Cayalti to La Florida, 4,6 km from La Florida	731	06°51'57.6"S	79°08'32.3''W	-6.866	-79.142306	MS162	2009-03-01	USM 255772
30	Peperomia	sagasteguii	Cajamarca	San Miguel	Niepos	Road from La Florida to Monte Seco (Naranjo), 5,8 km from La Florida	1395	06°53'25.5"S	79°06'57.3''W	-6.89042	-79.115917	MS163	2009-03-01
31	Peperomia	vivipara	Cajamarca	San Miguel	Niepos	Road from La Florida to Monte Seco (Naranjo), 14,5 km from La Florida	1643	06°54'04.8"S	79°07'33.5''W	-6.90133	-79.126	MS165	2009-03-01	USM 258839
32	Peperomia	inaequalifolia	Cajamarca	San Miguel	Niepos	Road from La Florida to Monte Seco (Naranjo), 15,6 km from La Florida	1700	06°54'08.0"S	79°08'15.0''W	-6.90222	-79.1375	MS166	2009-03-01	USM 255775
33	Peperomia	riosaniensis	Cajamarca	Santa Cruz	Catache	Road from Cayalti to La Florida, 8,4 km from La Florida	497	06°50'51.6"S	79°09'53.7''W	-6.84767	-79.164917	MS167	2009-03-01	USM 258833
34	Peperomia	vivipara	Cajamarca	San Miguel	Niepos	Road from Naranjo to La Florida	1632	06°54'00.2"S	79°07'59.0"W	-6.90006	-79.1331	GP 3214	2020-07-26
35	Peperomia	vivipara	Cajamarca	San Miguel	Niepos	Road from Naranjo to La Florida	1613	06°54'03.3"S	79°07'33.5"W	-6.90092	-79.126	GP 3215	2020-07-26	USM 330866
36	Peperomia	vivipara	Cajamarca	San Miguel	Niepos	Road from Naranjo to La Florida	1393	06°53'25.3"S	79°06'57.7"W	-6.89036	-79.116028	GP 3216	2020-07-26	USM 330867
37	Peperomia	sp.indet.	Cajamarca	San Miguel	Niepos	Road from Naranjo to La Florida	1613	06°54'03.3"S	79°07'33.5"W	-6.90092	-79.126	GP 3217	2020-07-26
38	Peperomia	angularis	Cajamarca	San Miguel	Niepos	Road from Naranjo to La Florida	1316	06°53'08.6'S	79°06'45.8''W	-6.88572	-79.1127	GP 3218	2020-07-26	USM 330868
39	Peperomia	angularis	Cajamarca	San Miguel	Niepos	Road from Naranjo to La Florida	1291	06°53'08.7"S	79°06'49.1"W	-6.88575	-79.1136	GP 3219	2020-07-26
40	Peperomia	angularis	Cajamarca	San Miguel	Niepos	Road from Naranjo to La Florida	1265	06°53'04.6"S	79°06'51.2"W	-6.88461	-79.1142	GP 3220	2020-07-26
41	Peperomia	angularis	Cajamarca	San Miguel	Niepos	Road from Naranjo to La Florida	1213	06°52'54.2"S	79°06'51.9"W	-6.88172	-79.1144	GP 3221	2020-07-26
42	Peperomia	angularis	Cajamarca	San Miguel	Niepos	Road from Naranjo to La Florida	1210	06°52'53.6"S	79°06'51.0"W	-6.88156	-79.114167	GP 3222	2020-07-26
43	Peperomia	angularis	Cajamarca	San Miguel	Niepos	Road from Naranjo to La Florida	1176	06°52'49.2"S	79°06'52.5"W	-6.88033	-79.1146	GP 3223	2020-07-26
44	Peperomia	angularis	Cajamarca	San Miguel	Niepos	Road from Naranjo to La Florida	1130	06°52'44.1"S	79°07'00.0"W	-6.87892	-79.1167	GP 3224	2020-07-26
45	Peperomia	angularis	Cajamarca	San Miguel	Niepos	Road from Naranjo to La Florida	1118	06°52'42.0"S	79°07'01.1"W	-6.87833	-79.117	GP 3225	2020-07-26
46	Peperomia	angularis	Cajamarca	San Miguel	Niepos	Road from Naranjo to La Florida	1067	06°52'32.9"S	79°07'10.4"W	-6.87581	-79.1196	GP 3226	2020-07-26
47	Peperomia	inaequalifolia	Cajamarca	San Miguel	Niepos	Road from Naranjo to La Florida	1316	06°53'08.6"S	79°06'45.8"W	-6.88572	-79.1127	GP 3227	2020-07-26
48	Peperomia	inaequalifolia	Cajamarca	San Miguel	Niepos	Road from Naranjo to La Florida	1291	06°53'08.7"S	79°06'49.1"W	-6.88575	-79.1136	GP 3228	2020-07-26
49	Peperomia	inaequalifolia	Cajamarca	San Miguel	Niepos	Road from Naranjo to La Florida	1265	06°53'04.6"S	79°06'51.2"W	-6.88461	-79.1142	GP 3229	2020-07-26
50	Peperomia	riosaniensis	Cajamarca	Santa Cruz	Catache	Road from Espinal to La Florida	582	06°51'13.7"S	79°09'16.5''W	-6.85381	-79.1546	GP 3230	2020-07-26	USM 330869
51	Peperomia	fraseri	Cajamarca	Santa Cruz	Catache	Road from Espinal to La Florida	570	06°51'14.1"S	79°09'23.1"W	-6.85392	-79.1564	GP 3231	2020-07-26	USM 325349
52	Peperomia	cymbifolia	Cajamarca	Santa Cruz	Catache	Road from Espinal to La Florida	582	06°51'13.7"S	79°09'16.5''W	-6.85381	-79.1546	GP 3232	2020-07-26	USM 330872
53	Peperomia	cacaophila	Cajamarca	Santa Cruz	Catache	Road from Espinal to La Florida	550	06°51'23.0"S	79°09'31.0"W	-6.85639	-79.1586	GP 3234	2020-07-26
54	Peperomia	fraseri	Lambayeque	Chiclayo	Oyotún	Road from Oyotún to El Espinal	515	06°48'30.3"S	79°11'08''W	-6.80842	-79.1856	GP 3236	2020-07-26	USM 325348
55	Peperomia	riosaniensis	Lambayeque	Chiclayo	Oyotún	Road from Oyotún to El Espinal	515	06°48'30.3"S	79°11'08''W	-6.80842	-79.1856	GP 3237	2020-07-26	USM 330870
56	Peperomia	riosaniensis	Lambayeque	Chiclayo	Oyotún	Road from Oyotún to El Espinal	520	06°48'27.4"S	79°11'04.7''W	-6.80761	-79.1846	GP 3238	2020-07-26	USM 330871
57	Peperomia	dolabriformis	Cajamarca	Santa Cruz	Catache	Road from Oyotún to El Espinal	397	06°49'46.7"S	79°11'11.7''W	-6.82964	-79.1866	GP 3613	2022-08-28	USM 330874
58	Peperomia	dolabriformis	Cajamarca	Santa Cruz	Catache	Road from Oyotún to El Espinal	440	06°50'39.9"S	79°10'23.1''W	-6.84442	-79.1731	GP 3621	2022-08-28	USM 330875
59	Peperomia	angularis	Cajamarca	Santa Cruz	Catache	Road from Espinal to La Florida	519	06°51'13.5"S	79°09'45''W	-6.85375	-79.1625	GP 3623	2022-08-28	USM 330876
60	Peperomia	cacaophila	Cajamarca	Santa Cruz	Catache	Road from Espinal to La Florida	527	06°51'16"S	79°09'44''W	-6.85444	-79.1622	GP 3625	2022-08-28	USM 330878
61	Peperomia	fraseri	Cajamarca	Santa Cruz	Catache	Road from Espinal to La Florida	527	06°51'16"S	79°09'44''W	-6.85444	-79.1622	GP 3626	2022-08-28
62	Peperomia	angularis	Cajamarca	Santa Cruz	Catache	Road from Espinal to La Florida	527	06°51'16"S	79°09'44''W	-6.85444	-79.1622	GP 3627	2022-08-28	USM 330877
63	Peperomia	cacaophila	Cajamarca	Santa Cruz	Catache	Road from Espinal to La Florida	536	06°51'18.6"S	79°09'41.6''W	-6.85517	-79.161556	GP 3630	2022-08-28	USM 330879
64	Peperomia	angularis	Cajamarca	Santa Cruz	Catache	Road from Espinal to La Florida	536	06°51'18.6"S	79°09'41.6''W	-6.85517	-79.161556	GP 3632	2022-08-28	USM 330880
65	Peperomia	cymbifolia	Cajamarca	Santa Cruz	Catache	Road from Espinal to La Florida	521	06°51'14.2"S	79°09'45''W	-6.85394	-79.1625	GP 3634	2022-08-28	USM 330881
66	Peperomia	fraseri	Cajamarca	Santa Cruz	Catache	Road from Espinal to La Florida	521	06°51'14.2"S	79°09'45''W	-6.85394	-79.1625	GP 3636	2022-08-28	USM
67	Peperomia	riosaniensis	Cajamarca	Santa Cruz	Catache	Road from Espinal to La Florida	591	06°51'13.4"S	79°09'18.4''W	-6.85372	-79.1551	GP 3637	2022-08-28	USM
68	Peperomia	cymbifolia	Cajamarca	Santa Cruz	Catache	Road from Espinal to La Florida	591	06°51'13.4"S	79°09'18.4''W	-6.85372	-79.1551	GP 3638	2022-08-28	USM 330883
69	Peperomia	symankii	Cajamarca	San Miguel	La Florida	El Papayo Bridge over Saña River	731	06°51'57.6"S	79°08'32.3''W	-6.866	-79.1423	GP 3639	2022-08-28
70	Peperomia	inaequalifolia	Cajamarca	San Miguel	Niepos	Road from La Florida to Niepos	1297	06°53'6.9"S	79°06'47.6''W	-6.88525	-79.1132	GP 3640	2022-08-28
71	Peperomia	sagasteguii	Cajamarca	San Miguel	Niepos	Road from La Florida to Niepos	1297	06°53'06.9"S	79°06'47.6''W	-6.88525	-79.1132	GP 3641	2022-08-28
72	Peperomia	angularis	Cajamarca	San Miguel	Niepos	Road from La Florida to Niepos	1297	06°53'6.9"S	79°06'47.6''W	-6.88525	-79.1132	GP 3642	2022-08-28	USM 330885
73	Peperomia	vivipara	Cajamarca	San Miguel	Niepos	Road from La Florida to Niepos	1393	06°53'25"S	79°06'57''W	-6.89028	-79.1158	GP 3643	2022-08-28	USM 330886
74	Peperomia	sagasteguii	Cajamarca	San Miguel	Niepos	Road from La Florida to Niepos	1393	06°53'25"S	79°06'57''W	-6.89028	-79.1158	GP 3644	2022-08-28
75	Peperomia	vivipara	Cajamarca	San Miguel	Niepos	Road from La Florida to Niepos	1613	06°54'03.3"S	79°07'33.5"W	-6.90092	-79.126	GP 3645	2022-08-28	USM 330887
76	Peperomia	sp.indet.	Cajamarca	San Miguel	Niepos	Road from La Florida to Niepos	1613	06°54'03.3"S	79°07'33.5"W	-6.90092	-79.126	GP 3646	2022-08-28
77	Peperomia	galioides	Cajamarca	San Miguel	Niepos	Road from La Florida to Niepos	2240	06°54'49"S	79°08'17.7"W	-6.91361	-79.1382	GP 3647	2022-08-28	USM 330888
	Peperomia	rhombea aff.	Cajamarca	San Miguel	Niepos
